# Supplementary material for: Retrospective Toxicological Profiling of Radium-223 Dichloride for the Treatment of Bone Metastases in Prostate Cancer Using Adverse Event Data
Source: Medicina (Kaunas). 2019 May 16;55(5):149. doi: 10.3390/medicina55050149 (PMC6572036; doi:10.3390/medicina55050149)
Supplement: Supplementary file 1 [file medicina-55-00149-s001.zip]

Archive with 2 entries (2 files):
- Supplementary_File_A.txt
- Supplementary_File_B.txt
