# Supplementary material for: Retrospective Toxicological Profiling of Radium-223 Dichloride for the Treatment of Bone Metastases in Prostate Cancer Using Adverse Event Data
Source: Medicina (Kaunas). 2019 May 16;55(5):149. doi: 10.3390/medicina55050149 (PMC6572036; doi:10.3390/medicina55050149)
Supplement: Supplementary file 1 [file medicina-55-00149-s001.zip › Supplementary_File_A.txt]

CONCEPT	NAME	CONCEPT_AES_IN_COHORT	PRR	PRR_95CI(-)	PRR_95CI(+)	P-value Fisher Exact Test (two tailed)	COHORT_%COVERAGE
Concept Drug	Radium Ra 223 Dichloride	1021	14686.20111	13500.43639	15976.11342	0.00000	100.00000
Indication	ANAEMIA OF MALIGNANT DISEASE	1	6.06236	0.85410	43.03019	0.15218	0.09794
Indication	ARTHRALGIA	1	0.27577	0.03888	1.95595	0.28181	0.09794
Indication	BACK PAIN	1	0.16952	0.02390	1.20237	0.03628	0.09794
Indication	BLOOD ALKALINE PHOSPHATASE INCREASED	1	410.32636	54.98009	3062.33976	0.00256	0.09794
Indication	BONE CANCER	3	21.94053	7.07664	68.02475	0.00039	0.29383
Indication	BONE CANCER METASTATIC	1	51.29079	7.18526	366.13094	0.01943	0.09794
Indication	BONE DISORDER	1	1.31360	0.18518	9.31825	0.53310	0.09794
Indication	BONE PAIN	3	8.91674	2.87870	27.61946	0.00494	0.29383
Indication	BREAST CANCER	1	0.13692	0.01931	0.97115	0.01346	0.09794
Indication	CANCER PAIN	1	1.06085	0.14955	7.52511	0.61060	0.09794
Indication	DISEASE PROGRESSION	4	96.54738	36.08562	258.31333	0.00000	0.39177
Indication	GASTROINTESTINAL STROMAL CANCER	1	76.43334	10.67378	547.32780	0.01312	0.09794
Indication	HORMONE-REFRACTORY PROSTATE CANCER	123	326.50075	275.55660	386.86331	0.00000	12.04701
Indication	HYPERTENSION	1	0.02904	0.00410	0.20600	0.00000	0.09794
Indication	METASTASES TO BONE	302	183.29721	166.48380	201.80862	0.00000	29.57884
Indication	METASTASES TO BONE MARROW	9	467.77205	239.40012	913.99572	0.00000	0.88149
Indication	METASTASES TO LIVER	1	2.84015	0.40030	20.15097	0.29690	0.09794
Indication	METASTASES TO LUNG	2	8.70598	2.17856	34.79087	0.02269	0.19589
Indication	METASTASES TO LYMPH NODES	2	27.94337	6.98053	111.85854	0.00245	0.19589
Indication	METASTASES TO SPINE	2	101.24936	25.12934	407.94676	0.00020	0.19589
Indication	METASTASIS	1	7.13938	1.00570	50.68161	0.13081	0.09794
Indication	METASTATIC PAIN	1	18.69593	2.62982	132.91306	0.05220	0.09794
Indication	MUSCULOSKELETAL CHEST PAIN	1	15.71815	2.21179	111.70165	0.06176	0.09794
Indication	Malignant neoplasm of unknown primary site	1	60.90782	8.52222	435.30478	0.01641	0.09794
Indication	NEOPLASM PROSTATE	1	22.08555	3.10529	157.07747	0.04439	0.09794
Indication	NEUROENDOCRINE TUMOUR	1	2.56201	0.36111	18.17696	0.32328	0.09794
Indication	OSTEOSARCOMA	1	10.02082	1.41109	71.16243	0.09509	0.09794
Indication	PAIN	3	0.13619	0.04399	0.42157	0.00000	0.29383
Indication	PAIN MANAGEMENT	1	1.25705	0.17721	8.91703	0.54883	0.09794
Indication	PALLIATIVE CARE	1	19.10834	2.68769	135.85201	0.05111	0.09794
Indication	PARAGANGLION NEOPLASM MALIGNANT	1	389.81004	52.36269	2901.91122	0.00269	0.09794
Indication	PHAEOCHROMOCYTOMA	1	74.96347	10.47044	536.70352	0.01338	0.09794
Indication	PRODUCT USED FOR UNKNOWN INDICATION	6	0.03246	0.01462	0.07209	0.00000	0.58766
Indication	PROSTATE CANCER	166	30.93804	26.90866	35.57079	0.00000	16.25857
Indication	PROSTATE CANCER METASTATIC	144	138.94219	119.23777	161.90283	0.00000	14.10382
Indication	PROSTATE CANCER STAGE IV	152	2190.42980	1849.56101	2594.11972	0.00000	14.88737
Indication	SMALL CELL LUNG CANCER	1	6.35905	0.89587	45.13776	0.14563	0.09794
Meddra Level1 by Indication	Blood and lymphatic system disorders	12	0.21757	0.12397	0.38184	0.00000	1.17532
Meddra Level1 by Indication	Endocrine disorders	2	0.03006	0.00753	0.12003	0.00000	0.19589
Meddra Level1 by Indication	General disorders and administration site conditions	8	0.21960	0.11012	0.43792	0.00000	0.78355
Meddra Level1 by Indication	Hepatobiliary disorders	1	0.05370	0.00757	0.38086	0.00000	0.09794
Meddra Level1 by Indication	Investigations	1	0.02853	0.00402	0.20232	0.00000	0.09794
Meddra Level1 by Indication	Musculoskeletal and connective tissue disorders	310	2.28114	2.07874	2.50324	0.00000	30.36239
Meddra Level1 by Indication	Neoplasms benign, malignant and unspecified (incl cysts and polyps)	594	5.59787	5.31397	5.89694	0.00000	58.17826
Meddra Level1 by Indication	Reproductive system and breast disorders	575	15.37934	14.56884	16.23493	0.00000	56.31734
Meddra Level1 by Indication	Respiratory, thoracic and mediastinal disorders	4	0.05771	0.02170	0.15347	0.00000	0.39177
Meddra Level1 by Indication	Surgical and medical procedures	2	0.01437	0.00360	0.05739	0.00000	0.19589
Meddra Level1 by Indication	Vascular disorders	1	0.01321	0.00186	0.09372	0.00000	0.09794
Meddra Level1 by Reaction	Blood and lymphatic system disorders	122	2.18424	1.84916	2.58003	0.00000	11.94907
Meddra Level1 by Reaction	Cardiac disorders	70	0.44838	0.35765	0.56214	0.00000	6.85602
Meddra Level1 by Reaction	Ear and labyrinth disorders	3	0.21701	0.07010	0.67175	0.00099	0.29383
Meddra Level1 by Reaction	Endocrine disorders	5	0.15150	0.06319	0.36321	0.00000	0.48972
Meddra Level1 by Reaction	Eye disorders	12	0.25616	0.14596	0.44957	0.00000	1.17532
Meddra Level1 by Reaction	Gastrointestinal disorders	134	0.66600	0.56877	0.77986	0.00000	13.12439
Meddra Level1 by Reaction	General disorders and administration site conditions	390	0.95885	0.88688	1.03667	0.29159	38.19785
Meddra Level1 by Reaction	Hepatobiliary disorders	34	1.15377	0.82904	1.60568	0.39896	3.33007
Meddra Level1 by Reaction	Immune system disorders	10	0.14011	0.07561	0.25961	0.00000	0.97943
Meddra Level1 by Reaction	Infections and infestations	65	0.56559	0.44703	0.71560	0.00000	6.36631
Meddra Level1 by Reaction	Injury, poisoning and procedural complications	86	0.40273	0.32898	0.49301	0.00000	8.42311
Meddra Level1 by Reaction	Investigations	264	1.89285	1.70609	2.10007	0.00000	25.85700
Meddra Level1 by Reaction	Metabolism and nutrition disorders	66	0.70197	0.55588	0.88646	0.00199	6.46425
Meddra Level1 by Reaction	Musculoskeletal and connective tissue disorders	167	1.21844	1.06062	1.39976	0.00768	16.35651
Meddra Level1 by Reaction	Neoplasms benign, malignant and unspecified (incl cysts and polyps)	221	4.31407	3.83871	4.84829	0.00000	21.64545
Meddra Level1 by Reaction	Nervous system disorders	145	0.56499	0.48591	0.65693	0.00000	14.20176
Meddra Level1 by Reaction	Pregnancy, puerperium and perinatal conditions	1	0.05948	0.00839	0.42186	0.00000	0.09794
Meddra Level1 by Reaction	Psychiatric disorders	37	0.23957	0.17460	0.32871	0.00000	3.62390
Meddra Level1 by Reaction	Renal and urinary disorders	39	0.61038	0.44866	0.83039	0.00075	3.81978
Meddra Level1 by Reaction	Reproductive system and breast disorders	107	2.44543	2.04401	2.92568	0.00000	10.47992
Meddra Level1 by Reaction	Respiratory, thoracic and mediastinal disorders	79	0.49611	0.40141	0.61316	0.00000	7.73751
Meddra Level1 by Reaction	Skin and subcutaneous tissue disorders	48	0.32532	0.24682	0.42880	0.00000	4.70127
Meddra Level1 by Reaction	Social circumstances	5	0.33458	0.13955	0.80213	0.00569	0.48972
Meddra Level1 by Reaction	Surgical and medical procedures	59	1.12392	0.87732	1.43984	0.35637	5.77865
Meddra Level1 by Reaction	Vascular disorders	106	0.51518	0.43022	0.61692	0.00000	10.38198
Meddra Level2 by Indication	Anaemias nonhaemolytic and marrow depression	1	0.22837	0.03220	1.61979	0.14353	0.09794
Meddra Level2 by Indication	Bone disorders (excl congenital and fractures)	4	0.18688	0.07027	0.49697	0.00001	0.39177
Meddra Level2 by Indication	Breast disorders	1	0.08926	0.01258	0.63305	0.00039	0.09794
Meddra Level2 by Indication	Breast neoplasms malignant and unspecified (incl nipple)	1	0.09020	0.01272	0.63977	0.00038	0.09794
Meddra Level2 by Indication	Endocrine neoplasms malignant and unspecified	2	1.04269	0.26110	4.16397	0.71824	0.19589
Meddra Level2 by Indication	Enzyme investigations NEC	1	42.83627	6.00724	305.45571	0.02320	0.09794
Meddra Level2 by Indication	General system disorders NEC	8	0.23827	0.11948	0.47516	0.00000	0.78355
Meddra Level2 by Indication	Haematological disorders NEC	9	28.08879	14.63978	53.89291	0.00000	0.88149
Meddra Level2 by Indication	Hepatobiliary neoplasms	1	0.74186	0.10459	5.26214	1.00000	0.09794
Meddra Level2 by Indication	Joint disorders	1	0.01126	0.00159	0.07986	0.00000	0.09794
Meddra Level2 by Indication	Metastases	307	114.79849	104.44447	126.17894	0.00000	30.06856
Meddra Level2 by Indication	Musculoskeletal and connective tissue disorders NEC	1	0.09795	0.01381	0.69473	0.00076	0.09794
Meddra Level2 by Indication	Musculoskeletal and connective tissue neoplasms	307	104.89235	95.43983	115.28106	0.00000	30.06856
Meddra Level2 by Indication	Neoplasm related morbidities	2	1.01111	0.25319	4.03786	0.72635	0.19589
Meddra Level2 by Indication	Neoplastic and ectopic endocrinopathies	2	1.55955	0.39051	6.22833	0.36704	0.19589
Meddra Level2 by Indication	Prostatic disorders (excl infections and inflammations)	574	58.93534	55.80423	62.24213	0.00000	56.21939
Meddra Level2 by Indication	Reproductive neoplasms male malignant and unspecified	574	82.65643	78.25050	87.31045	0.00000	56.21939
Meddra Level2 by Indication	Respiratory and mediastinal neoplasms malignant and unspecified	1	0.10256	0.01446	0.72744	0.00107	0.09794
Meddra Level2 by Indication	Respiratory tract neoplasms	3	0.32142	0.10383	0.99496	0.03121	0.29383
Meddra Level2 by Indication	Skeletal neoplasms malignant and unspecified	5	9.05903	3.77674	21.72931	0.00027	0.48972
Meddra Level2 by Indication	Spleen, lymphatic and reticuloendothelial system disorders	2	6.39033	1.59943	25.53181	0.03988	0.19589
Meddra Level2 by Indication	Therapeutic procedures and supportive care NEC	2	0.02331	0.00584	0.09308	0.00000	0.19589
Meddra Level2 by Indication	Thoracic disorders (excl lung and pleura)	1	4.40463	0.62068	31.25723	0.20322	0.09794
Meddra Level2 by Indication	Vascular hypertensive disorders	1	0.01978	0.00279	0.14028	0.00000	0.09794
Meddra Level2 by Reaction	Acid-base disorders	4	0.46392	0.17444	1.23376	0.12391	0.39177
Meddra Level2 by Reaction	Administration site reactions	6	0.12626	0.05685	0.28038	0.00000	0.58766
Meddra Level2 by Reaction	Adrenal gland disorders	1	0.75093	0.10587	5.32652	1.00000	0.09794
Meddra Level2 by Reaction	Allergic conditions	6	0.12102	0.05450	0.26875	0.00000	0.58766
Meddra Level2 by Reaction	Anaemias nonhaemolytic and marrow depression	68	3.67147	2.91801	4.61948	0.00000	6.66014
Meddra Level2 by Reaction	Anal and rectal conditions NEC	2	1.05883	0.26514	4.22844	0.71429	0.19589
Meddra Level2 by Reaction	Ancillary infectious topics	1	0.26728	0.03768	1.89573	0.19712	0.09794
Meddra Level2 by Reaction	Aneurysms and artery dissections	1	0.57220	0.08067	4.05862	1.00000	0.09794
Meddra Level2 by Reaction	Angioedema and urticaria	2	0.11784	0.02951	0.47054	0.00001	0.19589
Meddra Level2 by Reaction	Anxiety disorders and symptoms	2	0.06422	0.01608	0.25645	0.00000	0.19589
Meddra Level2 by Reaction	Appetite and general nutritional disorders	26	1.07716	0.73700	1.57430	0.67958	2.54652
Meddra Level2 by Reaction	Arteriosclerosis, stenosis, vascular insufficiency and necrosis	23	0.54478	0.36369	0.81603	0.00158	2.25269
Meddra Level2 by Reaction	Autoimmune disorders	2	0.18201	0.04558	0.72679	0.00213	0.19589
Meddra Level2 by Reaction	Bacterial infectious disorders	6	0.35584	0.16024	0.79023	0.00436	0.58766
Meddra Level2 by Reaction	Bile duct disorders	1	0.76157	0.10737	5.40197	1.00000	0.09794
Meddra Level2 by Reaction	Bladder and bladder neck disorders (excl calculi)	3	0.52451	0.16944	1.62368	0.39514	0.29383
Meddra Level2 by Reaction	Body temperature conditions	16	0.64072	0.39403	1.04186	0.06811	1.56709
Meddra Level2 by Reaction	Bone and joint injuries	30	1.66240	1.16845	2.36516	0.00836	2.93830
Meddra Level2 by Reaction	Bone and joint therapeutic procedures	2	0.43864	0.10985	1.75161	0.34256	0.19589
Meddra Level2 by Reaction	Bone disorders (excl congenital and fractures)	49	3.22402	2.45315	4.23713	0.00000	4.79922
Meddra Level2 by Reaction	Bone, calcium, magnesium and phosphorus metabolism disorders	4	0.64394	0.24213	1.71253	0.54215	0.39177
Meddra Level2 by Reaction	Bronchial disorders (excl neoplasms)	1	0.08450	0.01191	0.59929	0.00018	0.09794
Meddra Level2 by Reaction	Cardiac and vascular investigations (excl enzyme tests)	3	0.11061	0.03573	0.34241	0.00000	0.29383
Meddra Level2 by Reaction	Cardiac arrhythmias	9	0.28756	0.15005	0.55108	0.00000	0.88149
Meddra Level2 by Reaction	Cardiac disorder signs and symptoms	31	0.38927	0.27523	0.55055	0.00000	3.03624
Meddra Level2 by Reaction	Cardiac therapeutic procedures	1	0.65880	0.09288	4.67291	1.00000	0.09794
Meddra Level2 by Reaction	Central nervous system infections and inflammations	3	1.03783	0.33525	3.21283	0.76781	0.29383
Meddra Level2 by Reaction	Central nervous system vascular disorders	26	1.04737	0.71663	1.53077	0.76042	2.54652
Meddra Level2 by Reaction	Chemical injury and poisoning	16	0.95523	0.58744	1.55329	1.00000	1.56709
Meddra Level2 by Reaction	Coagulopathies and bleeding diatheses (excl thrombocytopenic)	2	0.32758	0.08203	1.30810	0.10351	0.19589
Meddra Level2 by Reaction	Cognitive and attention disorders and disturbances	3	0.30935	0.09993	0.95760	0.02303	0.29383
Meddra Level2 by Reaction	Communication disorders and disturbances	6	0.56707	0.25535	1.25930	0.21244	0.58766
Meddra Level2 by Reaction	Coronary artery disorders	12	0.30685	0.17484	0.53853	0.00000	1.17532
Meddra Level2 by Reaction	Cranial nerve disorders (excl neoplasms)	4	0.52046	0.19570	1.38412	0.27151	0.39177
Meddra Level2 by Reaction	Decreased and nonspecific blood pressure disorders and shock	18	0.32317	0.20444	0.51085	0.00000	1.76298
Meddra Level2 by Reaction	Deliria (incl confusion)	11	0.82071	0.45594	1.47730	0.67819	1.07738
Meddra Level2 by Reaction	Dementia and amnestic conditions	2	0.15202	0.03807	0.60704	0.00040	0.19589
Meddra Level2 by Reaction	Dental and gingival conditions	3	0.42429	0.13706	1.31342	0.18028	0.29383
Meddra Level2 by Reaction	Depressed mood disorders and disturbances	2	0.09857	0.02469	0.39361	0.00000	0.19589
Meddra Level2 by Reaction	Disturbances in thinking and perception	2	0.21996	0.05508	0.87835	0.01129	0.19589
Meddra Level2 by Reaction	Eating disorders and disturbances	6	1.18769	0.53480	2.63764	0.65027	0.58766
Meddra Level2 by Reaction	Electrolyte and fluid balance conditions	35	0.90559	0.65392	1.25410	0.62241	3.42801
Meddra Level2 by Reaction	Embolism and thrombosis	14	0.66254	0.39379	1.11468	0.12386	1.37120
Meddra Level2 by Reaction	Encephalopathies	1	0.32266	0.04549	2.28859	0.38576	0.09794
Meddra Level2 by Reaction	Endocrine gland therapeutic procedures	1	4.41461	0.62209	31.32807	0.20281	0.09794
Meddra Level2 by Reaction	Endocrine investigations (incl sex hormones)	1	0.27388	0.03861	1.94255	0.28292	0.09794
Meddra Level2 by Reaction	Endocrine neoplasms malignant and unspecified	1	0.77791	0.10967	5.51787	1.00000	0.09794
Meddra Level2 by Reaction	Environmental issues	1	11.81243	1.66301	83.90429	0.08129	0.09794
Meddra Level2 by Reaction	Enzyme investigations NEC	14	2.30229	1.36834	3.87369	0.00620	1.37120
Meddra Level2 by Reaction	Epidermal and dermal conditions	26	0.26361	0.18037	0.38526	0.00000	2.54652
Meddra Level2 by Reaction	Exocrine pancreas conditions	1	0.16877	0.02379	1.19701	0.03641	0.09794
Meddra Level2 by Reaction	Fatal outcomes	101	2.18274	1.81380	2.62672	0.00000	9.89226
Meddra Level2 by Reaction	Fractures	28	1.99764	1.38628	2.87860	0.00067	2.74241
Meddra Level2 by Reaction	Fungal infectious disorders	1	0.14994	0.02114	1.06346	0.01810	0.09794
Meddra Level2 by Reaction	Gastrointestinal conditions NEC	6	0.68087	0.30659	1.51205	0.49460	0.58766
Meddra Level2 by Reaction	Gastrointestinal haemorrhages NEC	12	0.74959	0.42710	1.31556	0.37713	1.17532
Meddra Level2 by Reaction	Gastrointestinal infections	2	0.27606	0.06913	1.10238	0.05775	0.19589
Meddra Level2 by Reaction	Gastrointestinal inflammatory conditions	5	0.47305	0.19731	1.13412	0.08835	0.48972
Meddra Level2 by Reaction	Gastrointestinal motility and defaecation conditions	42	0.90266	0.67128	1.21380	0.54831	4.11361
Meddra Level2 by Reaction	Gastrointestinal signs and symptoms	76	0.75817	0.61070	0.94126	0.00987	7.44368
Meddra Level2 by Reaction	Gastrointestinal stenosis and obstruction	2	0.42781	0.10713	1.70836	0.34575	0.19589
Meddra Level2 by Reaction	Gastrointestinal ulceration and perforation	2	0.32590	0.08161	1.30140	0.10361	0.19589
Meddra Level2 by Reaction	General system disorders NEC	283	1.28324	1.16221	1.41687	0.00000	27.71792
Meddra Level2 by Reaction	Genitourinary tract disorders NEC	9	0.91094	0.47532	1.74578	1.00000	0.88149
Meddra Level2 by Reaction	Haematological and lymphoid tissue therapeutic procedures	7	1.98832	0.95021	4.16056	0.09596	0.68560
Meddra Level2 by Reaction	Haematological disorders NEC	11	7.22174	4.01104	13.00250	0.00000	1.07738
Meddra Level2 by Reaction	Haematology investigations (incl blood groups)	135	4.82651	4.12442	5.64810	0.00000	13.22233
Meddra Level2 by Reaction	Haemolyses and related conditions	2	0.47313	0.11848	1.88933	0.45707	0.19589
Meddra Level2 by Reaction	Head and neck therapeutic procedures	1	0.50760	0.07156	3.60038	1.00000	0.09794
Meddra Level2 by Reaction	Headaches	6	0.15433	0.06950	0.34273	0.00000	0.58766
Meddra Level2 by Reaction	Hearing disorders	2	0.45971	0.11512	1.83574	0.46199	0.19589
Meddra Level2 by Reaction	Heart failures	20	0.59685	0.38672	0.92116	0.01718	1.95886
Meddra Level2 by Reaction	Hepatic and hepatobiliary disorders	7	0.30113	0.14392	0.63007	0.00014	0.68560
Meddra Level2 by Reaction	Hepatobiliary investigations	4	0.28852	0.10849	0.76729	0.00403	0.39177
Meddra Level2 by Reaction	Hepatobiliary neoplasms	30	16.32598	11.47108	23.23561	0.00000	2.93830
Meddra Level2 by Reaction	Hepatobiliary neoplasms malignant and unspecified	1	1.20126	0.16935	8.52127	0.56520	0.09794
Meddra Level2 by Reaction	Immune disorders NEC	2	0.18071	0.04526	0.72162	0.00215	0.19589
Meddra Level2 by Reaction	Immunology and allergy investigations	100	36.54012	30.31901	44.03774	0.00000	9.79432
Meddra Level2 by Reaction	Infections - pathogen unspecified	53	0.64523	0.49643	0.83862	0.00053	5.19099
Meddra Level2 by Reaction	Injuries NEC	19	0.35852	0.22965	0.55973	0.00000	1.86092
Meddra Level2 by Reaction	Inner ear and VIIIth cranial nerve disorders	1	0.15346	0.02164	1.08843	0.02694	0.09794
Meddra Level2 by Reaction	Investigations, imaging and histopathology procedures NEC	18	4.19025	2.65051	6.62448	0.00000	1.76298
Meddra Level2 by Reaction	Joint disorders	13	0.32700	0.19053	0.56121	0.00000	1.27326
Meddra Level2 by Reaction	Leukaemias	2	0.55534	0.13907	2.21766	0.59567	0.19589
Meddra Level2 by Reaction	Lifestyle issues	4	0.31745	0.11937	0.84422	0.00988	0.39177
Meddra Level2 by Reaction	Lipid analyses	1	0.20324	0.02865	1.44150	0.10538	0.09794
Meddra Level2 by Reaction	Lower respiratory tract disorders (excl obstruction and infection)	4	0.28786	0.10824	0.76552	0.00405	0.39177
Meddra Level2 by Reaction	Lymphatic vessel disorders	1	1.88907	0.26628	13.40145	0.41115	0.09794
Meddra Level2 by Reaction	Male reproductive tract infections and inflammations	2	4.17803	1.04592	16.68954	0.08382	0.19589
Meddra Level2 by Reaction	Medication errors	20	0.27820	0.18025	0.42936	0.00000	1.95886
Meddra Level2 by Reaction	Mental impairment disorders	3	0.15395	0.04973	0.47655	0.00001	0.29383
Meddra Level2 by Reaction	Metabolic, nutritional and blood gas investigations	3	0.13951	0.04507	0.43186	0.00000	0.29383
Meddra Level2 by Reaction	Metabolism disorders NEC	2	0.38673	0.09684	1.54429	0.26165	0.19589
Meddra Level2 by Reaction	Metastases	111	33.14991	27.79876	39.53113	0.00000	10.87169
Meddra Level2 by Reaction	Miscellaneous and site unspecified neoplasms benign	1	0.61171	0.08624	4.33887	1.00000	0.09794
Meddra Level2 by Reaction	Miscellaneous and site unspecified neoplasms malignant and unspecified	16	1.63674	1.00653	2.66154	0.05250	1.56709
Meddra Level2 by Reaction	Mood disorders and disturbances NEC	3	0.14769	0.04771	0.45716	0.00000	0.29383
Meddra Level2 by Reaction	Movement disorders (incl parkinsonism)	5	0.19238	0.08024	0.46122	0.00000	0.48972
Meddra Level2 by Reaction	Muscle disorders	13	0.29216	0.17023	0.50142	0.00000	1.27326
Meddra Level2 by Reaction	Musculoskeletal and connective tissue deformities (incl intervertebral disc disorders)	2	0.37776	0.09460	1.50849	0.18979	0.19589
Meddra Level2 by Reaction	Musculoskeletal and connective tissue disorders NEC	33	0.65883	0.47098	0.92160	0.01107	3.23213
Meddra Level2 by Reaction	Musculoskeletal and connective tissue neoplasms	49	27.44944	20.87690	36.09116	0.00000	4.79922
Meddra Level2 by Reaction	Musculoskeletal and soft tissue investigations (excl enzyme tests)	3	2.25345	0.72786	6.97666	0.15009	0.29383
Meddra Level2 by Reaction	Neoplasm related morbidities	11	6.90985	3.83786	12.44080	0.00000	1.07738
Meddra Level2 by Reaction	Neoplastic and ectopic endocrinopathies	1	2.92102	0.41169	20.72498	0.29001	0.09794
Meddra Level2 by Reaction	Nervous system neoplasms malignant and unspecified NEC	4	3.33670	1.25445	8.87529	0.03359	0.39177
Meddra Level2 by Reaction	Nervous system, skull and spine therapeutic procedures	3	2.88428	0.93158	8.93009	0.08777	0.29383
Meddra Level2 by Reaction	Neurological disorders NEC	79	0.57448	0.46482	0.71002	0.00000	7.73751
Meddra Level2 by Reaction	Neurological disorders of the eye	4	0.22822	0.08582	0.60693	0.00024	0.39177
Meddra Level2 by Reaction	Neuromuscular disorders	9	0.57184	0.29839	1.09591	0.09711	0.88149
Meddra Level2 by Reaction	Ocular infections, irritations and inflammations	6	0.54253	0.24430	1.20481	0.16971	0.58766
Meddra Level2 by Reaction	Ocular injuries	1	1.91037	0.26928	13.55255	0.40767	0.09794
Meddra Level2 by Reaction	Ocular neuromuscular disorders	1	0.25406	0.03582	1.80201	0.19962	0.09794
Meddra Level2 by Reaction	Ocular sensory symptoms NEC	1	0.50033	0.07054	3.54885	0.72905	0.09794
Meddra Level2 by Reaction	Ocular structural change, deposit and degeneration NEC	2	0.58724	0.14706	2.34504	0.78121	0.19589
Meddra Level2 by Reaction	Oral soft tissue conditions	6	0.26668	0.12009	0.59221	0.00007	0.58766
Meddra Level2 by Reaction	Parathyroid gland disorders	2	1.56755	0.39251	6.26027	0.36471	0.19589
Meddra Level2 by Reaction	Penile and scrotal disorders (excl infections and inflammations)	3	2.79267	0.90199	8.64640	0.09439	0.29383
Meddra Level2 by Reaction	Peripheral neuropathies	1	0.12432	0.01753	0.88175	0.00660	0.09794
Meddra Level2 by Reaction	Peritoneal and retroperitoneal conditions	1	0.20677	0.02915	1.46655	0.10343	0.09794
Meddra Level2 by Reaction	Physical examination topics	17	0.55523	0.34653	0.88963	0.00988	1.66503
Meddra Level2 by Reaction	Pigmentation disorders	11	10.43795	5.79665	18.79547	0.00000	1.07738
Meddra Level2 by Reaction	Plasma cell neoplasms	1	0.40994	0.05780	2.90764	0.74026	0.09794
Meddra Level2 by Reaction	Platelet disorders	29	3.92742	2.74322	5.62281	0.00000	2.84035
Meddra Level2 by Reaction	Pleural disorders	7	1.25260	0.59864	2.62098	0.51882	0.68560
Meddra Level2 by Reaction	Pregnancy, labour, delivery and postpartum conditions	1	0.11867	0.01673	0.84166	0.00463	0.09794
Meddra Level2 by Reaction	Procedural and device related injuries and complications NEC	2	0.05788	0.01450	0.23114	0.00000	0.19589
Meddra Level2 by Reaction	Product quality issues	2	0.08917	0.02233	0.35605	0.00000	0.19589
Meddra Level2 by Reaction	Prostatic disorders (excl infections and inflammations)	99	46.44505	38.49241	56.04073	0.00000	9.69638
Meddra Level2 by Reaction	Protein and chemistry analyses NEC	4	1.29570	0.48718	3.44598	0.55837	0.39177
Meddra Level2 by Reaction	Psychiatric disorders NEC	2	0.07670	0.01921	0.30629	0.00000	0.19589
Meddra Level2 by Reaction	Pulmonary vascular disorders	8	0.80633	0.40432	1.60804	0.74773	0.78355
Meddra Level2 by Reaction	Purine and pyrimidine metabolism disorders	2	1.48034	0.37067	5.91194	0.39127	0.19589
Meddra Level2 by Reaction	Renal and urinary tract investigations and urinalyses	2	0.22194	0.05558	0.88625	0.01120	0.19589
Meddra Level2 by Reaction	Renal and urinary tract neoplasms malignant and unspecified	1	0.31573	0.04451	2.23937	0.38839	0.09794
Meddra Level2 by Reaction	Renal and urinary tract therapeutic procedures	2	3.13541	0.78499	12.52354	0.13454	0.19589
Meddra Level2 by Reaction	Renal disorders (excl nephropathies)	12	0.36180	0.20615	0.63498	0.00004	1.17532
Meddra Level2 by Reaction	Reproductive neoplasms male malignant and unspecified	98	70.51478	58.36031	85.20062	0.00000	9.59843
Meddra Level2 by Reaction	Reproductive tract disorders NEC	5	1.44717	0.60359	3.46975	0.40617	0.48972
Meddra Level2 by Reaction	Respiratory and mediastinal neoplasms malignant and unspecified	2	0.58118	0.14554	2.32083	0.78217	0.19589
Meddra Level2 by Reaction	Respiratory and pulmonary investigations (excl blood gases)	1	0.91258	0.12865	6.47325	1.00000	0.09794
Meddra Level2 by Reaction	Respiratory disorders NEC	22	0.24235	0.16030	0.36641	0.00000	2.15475
Meddra Level2 by Reaction	Respiratory tract infections	30	0.62686	0.44061	0.89184	0.00607	2.93830
Meddra Level2 by Reaction	Respiratory tract neoplasms	13	3.28250	1.91240	5.63420	0.00024	1.27326
Meddra Level2 by Reaction	Respiratory tract therapeutic procedures	1	1.15860	0.16333	8.21856	0.57834	0.09794
Meddra Level2 by Reaction	Retina, choroid and vitreous haemorrhages and vascular disorders	1	0.58759	0.08284	4.16783	1.00000	0.09794
Meddra Level2 by Reaction	Salivary gland conditions	1	0.15249	0.02150	1.08154	0.01799	0.09794
Meddra Level2 by Reaction	Seizures (incl subtypes)	1	0.06502	0.00917	0.46119	0.00001	0.09794
Meddra Level2 by Reaction	Skeletal neoplasms malignant and unspecified	2	5.70523	1.42804	22.79320	0.04882	0.19589
Meddra Level2 by Reaction	Skin and subcutaneous tissue disorders NEC	2	0.34400	0.08615	1.37367	0.14137	0.19589
Meddra Level2 by Reaction	Skin and subcutaneous tissue infections and infestations	4	0.40233	0.15128	1.06995	0.05497	0.39177
Meddra Level2 by Reaction	Skin appendage conditions	4	0.17131	0.06442	0.45558	0.00000	0.39177
Meddra Level2 by Reaction	Skin neoplasms malignant and unspecified	1	0.37272	0.05255	2.64365	0.53339	0.09794
Meddra Level2 by Reaction	Skin vascular abnormalities	2	0.15797	0.03956	0.63080	0.00056	0.19589
Meddra Level2 by Reaction	Sleep disorders and disturbances	4	0.10239	0.03850	0.27230	0.00000	0.39177
Meddra Level2 by Reaction	Sleep disturbances (incl subtypes)	2	0.08268	0.02070	0.33014	0.00000	0.19589
Meddra Level2 by Reaction	Spinal cord and nerve root disorders	27	9.40897	6.48344	13.65457	0.00000	2.64447
Meddra Level2 by Reaction	Spleen, lymphatic and reticuloendothelial system disorders	8	1.73848	0.87170	3.46714	0.15056	0.78355
Meddra Level2 by Reaction	Structural brain disorders	2	1.08832	0.27252	4.34622	0.70742	0.19589
Meddra Level2 by Reaction	Synovial and bursal disorders	1	0.76366	0.10766	5.41679	1.00000	0.09794
Meddra Level2 by Reaction	Therapeutic and nontherapeutic effects (excl toxicity)	21	0.19852	0.13001	0.30314	0.00000	2.05681
Meddra Level2 by Reaction	Therapeutic procedures and supportive care NEC	42	1.33131	0.99004	1.79022	0.06944	4.11361
Meddra Level2 by Reaction	Thoracic disorders (excl lung and pleura)	3	1.53953	0.49729	4.76613	0.45161	0.29383
Meddra Level2 by Reaction	Thyroid gland disorders	1	0.21579	0.03042	1.53056	0.10074	0.09794
Meddra Level2 by Reaction	Tissue disorders NEC	1	0.14323	0.02019	1.01590	0.01270	0.09794
Meddra Level2 by Reaction	Tongue conditions	8	0.73342	0.36777	1.46264	0.44804	0.78355
Meddra Level2 by Reaction	Upper respiratory tract disorders (excl infections)	3	0.19964	0.06449	0.61799	0.00037	0.29383
Meddra Level2 by Reaction	Urinary tract signs and symptoms	19	1.06408	0.68156	1.66129	0.72021	1.86092
Meddra Level2 by Reaction	Vascular disorders NEC	16	0.40428	0.24863	0.65739	0.00003	1.56709
Meddra Level2 by Reaction	Vascular haemorrhagic disorders	37	0.59429	0.43312	0.81542	0.00051	3.62390
Meddra Level2 by Reaction	Vascular hypertensive disorders	4	0.24301	0.09138	0.64626	0.00045	0.39177
Meddra Level2 by Reaction	Vascular injuries	1	3.17564	0.44757	22.53228	0.27025	0.09794
Meddra Level2 by Reaction	Viral infectious disorders	8	0.42011	0.21066	0.83781	0.00733	0.78355
Meddra Level2 by Reaction	Vision disorders	2	0.09381	0.02349	0.37461	0.00000	0.19589
Meddra Level2 by Reaction	Water, electrolyte and mineral investigations	4	0.56189	0.21128	1.49431	0.34251	0.39177
Meddra Level2 by Reaction	White blood cell disorders	19	1.23331	0.78995	1.92550	0.36609	1.86092
Meddra Level3 by Indication	Anaemias due to chronic disorders	1	0.75057	0.10582	5.32395	1.00000	0.09794
Meddra Level3 by Indication	Analgesia supportive care	1	0.39974	0.05636	2.83533	0.52920	0.09794
Meddra Level3 by Indication	Benign and malignant breast neoplasms	1	0.09005	0.01270	0.63872	0.00038	0.09794
Meddra Level3 by Indication	Bone disorders NEC	1	0.84120	0.11859	5.96682	1.00000	0.09794
Meddra Level3 by Indication	Bone neoplasms malignant (excl sarcomas)	4	19.83766	7.45031	52.82100	0.00006	0.39177
Meddra Level3 by Indication	Bone related signs and symptoms	3	7.67091	2.47672	23.75838	0.00745	0.29383
Meddra Level3 by Indication	Bone sarcomas	1	3.38965	0.47772	24.05141	0.25559	0.09794
Meddra Level3 by Indication	Breast and nipple neoplasms malignant	1	0.09060	0.01277	0.64259	0.00037	0.09794
Meddra Level3 by Indication	Endocrine neoplasms NEC	2	1.89182	0.47369	7.55553	0.28532	0.19589
Meddra Level3 by Indication	Endocrine neoplasms malignant and unspecified NEC	2	3.34171	0.83662	13.34778	0.12142	0.19589
Meddra Level3 by Indication	General signs and symptoms NEC	4	0.73469	0.27626	1.95389	0.82736	0.39177
Meddra Level3 by Indication	Haematological disorders	9	28.08879	14.63978	53.89291	0.00000	0.88149
Meddra Level3 by Indication	Islet cell neoplasms and APUDoma NEC	1	3.68093	0.51875	26.11910	0.23801	0.09794
Meddra Level3 by Indication	Joint related signs and symptoms	1	0.26286	0.03706	1.86441	0.19745	0.09794
Meddra Level3 by Indication	Lower respiratory tract neoplasms	3	0.33530	0.10832	1.03793	0.04214	0.29383
Meddra Level3 by Indication	Lymphatic system disorders NEC	2	7.50717	1.87878	29.99702	0.02979	0.19589
Meddra Level3 by Indication	Malignant hepatobiliary neoplasms	1	0.76931	0.10846	5.45688	1.00000	0.09794
Meddra Level3 by Indication	Malignant musculoskeletal and connective tissue neoplasms	307	112.65868	102.49952	123.82475	0.00000	30.06856
Meddra Level3 by Indication	Metastases to specified sites	306	120.13483	109.27060	132.07923	0.00000	29.97062
Meddra Level3 by Indication	Metastases to unknown and unspecified sites	1	7.12633	1.00387	50.58887	0.13104	0.09794
Meddra Level3 by Indication	Musculoskeletal and connective tissue pain and discomfort	1	0.11510	0.01623	0.81639	0.00316	0.09794
Meddra Level3 by Indication	Oncologic complications and emergencies	2	1.03942	0.26028	4.15092	0.71905	0.19589
Meddra Level3 by Indication	Pain and discomfort NEC	4	0.16725	0.06289	0.44479	0.00000	0.39177
Meddra Level3 by Indication	Paraendocrine neoplasms NEC	1	105.35406	14.65940	757.15785	0.00957	0.09794
Meddra Level3 by Indication	Prostatic neoplasms and hypertrophy	574	64.62868	61.19236	68.25798	0.00000	56.21939
Meddra Level3 by Indication	Prostatic neoplasms malignant	573	84.92658	80.38955	89.71967	0.00000	56.12145
Meddra Level3 by Indication	Reproductive neoplasms male unspecified malignancy	1	19.49050	2.74132	138.57570	0.05013	0.09794
Meddra Level3 by Indication	Respiratory tract small cell carcinomas	1	2.70607	0.38141	19.19940	0.30907	0.09794
Meddra Level3 by Indication	Therapeutic procedures NEC	1	0.02036	0.00287	0.14438	0.00000	0.09794
Meddra Level3 by Indication	Thoracic musculoskeletal disorders	1	7.21870	1.01687	51.24525	0.12947	0.09794
Meddra Level3 by Indication	Tissue enzyme analyses NEC	1	82.06527	11.45219	588.07149	0.01224	0.09794
Meddra Level3 by Indication	Vascular hypertensive disorders NEC	1	0.02838	0.00400	0.20127	0.00000	0.09794
Meddra Level3 by Reaction	Abdominal injuries NEC	1	0.59053	0.08326	4.18867	1.00000	0.09794
Meddra Level3 by Reaction	Acnes	1	0.46183	0.06511	3.27575	0.73080	0.09794
Meddra Level3 by Reaction	Adrenal neoplasms	1	5.87506	0.82773	41.69972	0.15662	0.09794
Meddra Level3 by Reaction	Allergic conditions NEC	2	0.10510	0.02632	0.41969	0.00000	0.19589
Meddra Level3 by Reaction	Allergies to foods, food additives, drugs and other chemicals	2	0.14850	0.03719	0.59297	0.00028	0.19589
Meddra Level3 by Reaction	Anaemias NEC	35	2.68506	1.93881	3.71855	0.00000	3.42801
Meddra Level3 by Reaction	Anaemias due to chronic disorders	1	5.87949	0.82836	41.73119	0.15652	0.09794
Meddra Level3 by Reaction	Anal and rectal pains	2	4.15133	1.03924	16.58286	0.08474	0.19589
Meddra Level3 by Reaction	Angioedemas	1	0.12772	0.01801	0.90586	0.00632	0.09794
Meddra Level3 by Reaction	Aortic aneurysms and dissections	1	1.23631	0.17429	8.76994	0.55481	0.09794
Meddra Level3 by Reaction	Apocrine and eccrine gland disorders	3	0.27375	0.08843	0.84739	0.00917	0.29383
Meddra Level3 by Reaction	Appetite disorders	22	1.23464	0.81661	1.86668	0.33658	2.15475
Meddra Level3 by Reaction	Asthenic conditions	88	1.13890	0.93269	1.39070	0.21355	8.61900
Meddra Level3 by Reaction	Auditory nerve disorders	1	0.34331	0.04840	2.43503	0.38214	0.09794
Meddra Level3 by Reaction	Autonomic nervous system disorders	4	1.17073	0.44020	3.11361	0.58994	0.39177
Meddra Level3 by Reaction	Bacterial infections NEC	2	0.27586	0.06908	1.10158	0.05782	0.19589
Meddra Level3 by Reaction	Bile duct neoplasms malignant	1	7.37578	1.03897	52.36137	0.12690	0.09794
Meddra Level3 by Reaction	Bladder and urethral symptoms	12	1.22965	0.70063	2.15813	0.42032	1.17532
Meddra Level3 by Reaction	Bladder disorders NEC	1	0.82126	0.11578	5.82538	1.00000	0.09794
Meddra Level3 by Reaction	Bladder infections and inflammations	1	0.42714	0.06022	3.02968	0.73605	0.09794
Meddra Level3 by Reaction	Bladder neoplasms	1	0.53025	0.07476	3.76102	1.00000	0.09794
Meddra Level3 by Reaction	Bladder neoplasms malignant	1	0.57359	0.08087	4.06847	1.00000	0.09794
Meddra Level3 by Reaction	Bleeding tendencies	1	0.51220	0.07221	3.63302	1.00000	0.09794
Meddra Level3 by Reaction	Blood and blood product treatment	7	8.70250	4.15757	18.21584	0.00002	0.68560
Meddra Level3 by Reaction	Blood counts NEC	33	19.58099	13.99208	27.40230	0.00000	3.23213
Meddra Level3 by Reaction	Blood gas and acid base analyses	1	0.29177	0.04114	2.06949	0.27588	0.09794
Meddra Level3 by Reaction	Bone and joint infections	2	1.26767	0.31743	5.06254	0.67418	0.19589
Meddra Level3 by Reaction	Bone and joint infections (excl arthritis)	1	0.72287	0.10191	5.12746	1.00000	0.09794
Meddra Level3 by Reaction	Bone disorders NEC	11	1.46788	0.81546	2.64230	0.19518	1.07738
Meddra Level3 by Reaction	Bone metabolism disorders	1	0.28583	0.04030	2.02730	0.27741	0.09794
Meddra Level3 by Reaction	Bone neoplasms malignant (excl sarcomas)	1	5.12908	0.72270	36.40154	0.17725	0.09794
Meddra Level3 by Reaction	Bone related signs and symptoms	37	7.33191	5.34282	10.06153	0.00000	3.62390
Meddra Level3 by Reaction	Bone sarcomas	1	15.28667	2.15119	108.62944	0.06344	0.09794
Meddra Level3 by Reaction	Breathing abnormalities	11	0.26014	0.14453	0.46826	0.00000	1.07738
Meddra Level3 by Reaction	Bronchospasm and obstruction	1	0.08856	0.01249	0.62815	0.00026	0.09794
Meddra Level3 by Reaction	Bruising, ecchymosis and purpura	3	0.35583	0.11495	1.10149	0.05635	0.29383
Meddra Level3 by Reaction	Bullous conditions	1	0.13224	0.01865	0.93796	0.00915	0.09794
Meddra Level3 by Reaction	Bursal disorders	1	1.38525	0.19528	9.82663	0.51433	0.09794
Meddra Level3 by Reaction	Calcium metabolism disorders	2	0.94626	0.23695	3.77882	1.00000	0.19589
Meddra Level3 by Reaction	Caliciviral infections	1	13.97169	1.96646	99.26857	0.06919	0.09794
Meddra Level3 by Reaction	Candida infections	1	0.54507	0.07685	3.86621	1.00000	0.09794
Meddra Level3 by Reaction	Carbohydrate tolerance analyses (incl diabetes)	2	0.11857	0.02969	0.47346	0.00001	0.19589
Meddra Level3 by Reaction	Cardiac disorders NEC	5	0.50107	0.20900	1.20131	0.14826	0.48972
Meddra Level3 by Reaction	Cardiac signs and symptoms NEC	16	0.37014	0.22763	0.60187	0.00000	1.56709
Meddra Level3 by Reaction	Cardiac valve therapeutic procedures	1	3.93350	0.55432	27.91222	0.22460	0.09794
Meddra Level3 by Reaction	Cardiovascular injuries	1	1.34186	0.18916	9.51876	0.52554	0.09794
Meddra Level3 by Reaction	Cell marker procedures	100	93.61432	77.61770	112.90777	0.00000	9.79432
Meddra Level3 by Reaction	Central nervous system abscesses	1	5.38040	0.75809	38.18639	0.16972	0.09794
Meddra Level3 by Reaction	Central nervous system and spinal infections	2	2.17285	0.54405	8.67813	0.23504	0.19589
Meddra Level3 by Reaction	Central nervous system haemorrhages and cerebrovascular accidents	23	1.09822	0.73315	1.64506	0.65756	2.25269
Meddra Level3 by Reaction	Cerebellar coordination and balance disturbances	4	0.45189	0.16992	1.20176	0.12515	0.39177
Meddra Level3 by Reaction	Cerebral injuries NEC	2	0.99785	0.24987	3.98488	1.00000	0.19589
Meddra Level3 by Reaction	Cerebrovascular and spinal necrosis and vascular insufficiency	4	0.58352	0.21941	1.55182	0.34008	0.39177
Meddra Level3 by Reaction	Cerebrovascular and spinal vascular disorders NEC	12	0.67797	0.38630	1.18987	0.22793	1.17532
Meddra Level3 by Reaction	Cerebrovascular embolism and thrombosis	2	1.87702	0.46999	7.49640	0.28839	0.19589
Meddra Level3 by Reaction	Chemical injuries	1	3.62109	0.51032	25.69431	0.24142	0.09794
Meddra Level3 by Reaction	Chest and lung injuries NEC	1	1.35492	0.19100	9.61142	0.52212	0.09794
Meddra Level3 by Reaction	Cholestasis and jaundice	2	0.44097	0.11043	1.76093	0.34207	0.19589
Meddra Level3 by Reaction	Cholesterol analyses	1	0.25110	0.03540	1.78100	0.20085	0.09794
Meddra Level3 by Reaction	Circulatory collapse and shock	15	0.35388	0.21413	0.58481	0.00000	1.46915
Meddra Level3 by Reaction	Clostridia infections	2	0.95366	0.23881	3.80841	1.00000	0.19589
Meddra Level3 by Reaction	Coagulation and bleeding analyses	2	0.38608	0.09668	1.54173	0.26196	0.19589
Meddra Level3 by Reaction	Coagulopathies	1	0.32415	0.04570	2.29915	0.38530	0.09794
Meddra Level3 by Reaction	Cognitive and attention disorders and disturbances NEC	1	0.14000	0.01974	0.99294	0.01292	0.09794
Meddra Level3 by Reaction	Colitis (excl infective)	1	0.25606	0.03610	1.81615	0.19894	0.09794
Meddra Level3 by Reaction	Coma states	3	0.87167	0.28158	2.69840	1.00000	0.29383
Meddra Level3 by Reaction	Confusion and disorientation	9	0.75435	0.39362	1.44568	0.46759	0.88149
Meddra Level3 by Reaction	Conjunctival infections, irritations and inflammations	1	0.95273	0.13431	6.75807	1.00000	0.09794
Meddra Level3 by Reaction	Coronary necrosis and vascular insufficiency	8	0.33573	0.16835	0.66953	0.00026	0.78355
Meddra Level3 by Reaction	Cortical dysfunction NEC	8	0.64947	0.32567	1.29521	0.25184	0.78355
Meddra Level3 by Reaction	Coughing and associated symptoms	3	0.18399	0.05944	0.56955	0.00014	0.29383
Meddra Level3 by Reaction	Crystal arthropathic disorders	2	1.75511	0.43947	7.00945	0.31549	0.19589
Meddra Level3 by Reaction	Cytomegaloviral infections	1	0.84917	0.11971	6.02337	1.00000	0.09794
Meddra Level3 by Reaction	Death and sudden death	101	2.18274	1.81380	2.62672	0.00000	9.89226
Meddra Level3 by Reaction	Deliria	2	1.05984	0.26539	4.23247	0.71405	0.19589
Meddra Level3 by Reaction	Dementia (excl Alzheimer's type)	2	1.45384	0.36404	5.80609	0.39986	0.19589
Meddra Level3 by Reaction	Dementia NEC	2	1.50028	0.37567	5.99158	0.38497	0.19589
Meddra Level3 by Reaction	Dental and gingival therapeutic procedures	1	0.71030	0.10014	5.03823	1.00000	0.09794
Meddra Level3 by Reaction	Dental disorders NEC	2	0.83262	0.20850	3.32498	1.00000	0.19589
Meddra Level3 by Reaction	Depressive disorders	1	0.06261	0.00883	0.44409	0.00000	0.09794
Meddra Level3 by Reaction	Dermal and epidermal conditions NEC	11	0.51053	0.28363	0.91896	0.02127	1.07738
Meddra Level3 by Reaction	Dermatitis and eczema	2	0.43514	0.10897	1.73763	0.34343	0.19589
Meddra Level3 by Reaction	Dermatitis ascribed to specific agent	1	0.49737	0.07012	3.52779	0.72905	0.09794
Meddra Level3 by Reaction	Device malfunction events	1	0.16883	0.02380	1.19742	0.03640	0.09794
Meddra Level3 by Reaction	Device related complications	1	0.11490	0.01620	0.81495	0.00316	0.09794
Meddra Level3 by Reaction	Diarrhoea (excl infective)	38	1.23765	0.90593	1.69083	0.19811	3.72184
Meddra Level3 by Reaction	Disability issues	4	0.53811	0.20234	1.43105	0.26734	0.39177
Meddra Level3 by Reaction	Disturbances in consciousness NEC	12	0.36491	0.20792	0.64043	0.00004	1.17532
Meddra Level3 by Reaction	Disturbances in initiating and maintaining sleep	1	0.05568	0.00785	0.39489	0.00000	0.09794
Meddra Level3 by Reaction	Dyskinesias and movement disorders NEC	1	0.09522	0.01343	0.67538	0.00052	0.09794
Meddra Level3 by Reaction	Dyspnoeas	10	0.30647	0.16540	0.56787	0.00001	0.97943
Meddra Level3 by Reaction	Dyssomnias	2	0.13326	0.03337	0.53212	0.00007	0.19589
Meddra Level3 by Reaction	Eating disorders NEC	6	1.19739	0.53917	2.65918	0.64875	0.58766
Meddra Level3 by Reaction	Electrolyte imbalance NEC	1	0.92405	0.13027	6.55459	1.00000	0.09794
Meddra Level3 by Reaction	Encephalitis NEC	1	2.60917	0.36776	18.51165	0.31849	0.09794
Meddra Level3 by Reaction	Encephalopathies toxic and metabolic	1	0.83650	0.11793	5.93353	1.00000	0.09794
Meddra Level3 by Reaction	Endocrine autoimmune disorders	1	2.80338	0.39512	19.89002	0.30014	0.09794
Meddra Level3 by Reaction	Endocrine neoplasms NEC	1	3.29928	0.46498	23.40990	0.26159	0.09794
Meddra Level3 by Reaction	Endocrine neoplasms malignant and unspecified NEC	1	1.69078	0.23834	11.99445	0.44662	0.09794
Meddra Level3 by Reaction	Erythemas	3	0.21141	0.06830	0.65443	0.00071	0.29383
Meddra Level3 by Reaction	Exfoliative conditions	1	0.27784	0.03917	1.97066	0.28070	0.09794
Meddra Level3 by Reaction	Eye injuries NEC	1	0.65235	0.09197	4.62716	1.00000	0.09794
Meddra Level3 by Reaction	Eyelid movement disorders	1	1.00661	0.14191	7.14030	0.62990	0.09794
Meddra Level3 by Reaction	Fear symptoms and phobic disorders (incl social phobia)	1	0.33320	0.04698	2.36332	0.38319	0.09794
Meddra Level3 by Reaction	Febrile disorders	16	0.68967	0.42413	1.12145	0.14131	1.56709
Meddra Level3 by Reaction	Feelings and sensations NEC	4	0.13009	0.04892	0.34595	0.00000	0.39177
Meddra Level3 by Reaction	Flatulence, bloating and distension	1	0.12106	0.01707	0.85864	0.00447	0.09794
Meddra Level3 by Reaction	Fluid intake decreased	1	3.49136	0.49204	24.77337	0.24917	0.09794
Meddra Level3 by Reaction	Fractures NEC (excl pathological)	3	1.27716	0.41255	3.95378	0.51222	0.29383
Meddra Level3 by Reaction	Fractures and dislocations NEC	7	2.14653	1.02581	4.49166	0.04817	0.68560
Meddra Level3 by Reaction	Gait disturbances	10	0.64174	0.34633	1.18912	0.19907	0.97943
Meddra Level3 by Reaction	Gastric and gastroenteric infections	2	0.84092	0.21058	3.35815	1.00000	0.19589
Meddra Level3 by Reaction	Gastrointestinal and abdominal pains (excl oral and throat)	9	0.34430	0.17966	0.65982	0.00021	0.88149
Meddra Level3 by Reaction	Gastrointestinal atonic and hypomotility disorders NEC	5	0.32470	0.13543	0.77845	0.00427	0.48972
Meddra Level3 by Reaction	Gastrointestinal disorders NEC	5	0.71714	0.29912	1.71936	0.57021	0.48972
Meddra Level3 by Reaction	Gastrointestinal fistulae	1	1.17395	0.16550	8.32748	0.57355	0.09794
Meddra Level3 by Reaction	Gastrointestinal haemorrhages	12	0.63126	0.35969	1.10789	0.13015	1.17532
Meddra Level3 by Reaction	Gastrointestinal inflammatory disorders NEC	4	0.84813	0.31891	2.25558	1.00000	0.39177
Meddra Level3 by Reaction	Gastrointestinal signs and symptoms NEC	11	0.55441	0.30800	0.99794	0.04101	1.07738
Meddra Level3 by Reaction	Gastrointestinal spastic and hypermotility disorders	1	0.41908	0.05908	2.97251	0.73788	0.09794
Meddra Level3 by Reaction	Gastrointestinal stenosis and obstruction NEC	2	0.64158	0.16066	2.56206	0.77612	0.19589
Meddra Level3 by Reaction	General nutritional disorders NEC	5	0.70419	0.29372	1.68829	0.57081	0.48972
Meddra Level3 by Reaction	General signs and symptoms NEC	148	1.91769	1.65222	2.22580	0.00000	14.49559
Meddra Level3 by Reaction	Genitourinary tract infections and inflammations NEC	9	0.95987	0.50085	1.83957	1.00000	0.88149
Meddra Level3 by Reaction	Gingival pains	1	1.96180	0.27653	13.91754	0.39948	0.09794
Meddra Level3 by Reaction	Haematological analyses NEC	1	1.20815	0.17032	8.57013	0.56313	0.09794
Meddra Level3 by Reaction	Haematological disorders	11	7.22174	4.01104	13.00250	0.00000	1.07738
Meddra Level3 by Reaction	Haemolyses NEC	2	0.60944	0.15261	2.43368	0.77840	0.19589
Meddra Level3 by Reaction	Haemorrhages NEC	12	0.42968	0.24483	0.75410	0.00102	1.17532
Meddra Level3 by Reaction	Headaches NEC	5	0.14207	0.05926	0.34060	0.00000	0.48972
Meddra Level3 by Reaction	Hearing losses	2	0.48299	0.12095	1.92872	0.45453	0.19589
Meddra Level3 by Reaction	Heart failure signs and symptoms	16	0.90121	0.55422	1.46544	0.81021	1.56709
Meddra Level3 by Reaction	Heart failures NEC	4	0.30084	0.11312	0.80005	0.00537	0.39177
Meddra Level3 by Reaction	Heart rate and pulse investigations	1	0.10505	0.01481	0.74510	0.00157	0.09794
Meddra Level3 by Reaction	Helicobacter infections	2	6.33065	1.58450	25.29326	0.04056	0.19589
Meddra Level3 by Reaction	Hepatic and hepatobiliary disorders NEC	4	0.92931	0.34943	2.47149	1.00000	0.39177
Meddra Level3 by Reaction	Hepatic enzymes and function abnormalities	2	0.67584	0.16924	2.69888	1.00000	0.19589
Meddra Level3 by Reaction	Hepatic failure and associated disorders	2	0.58675	0.14693	2.34310	0.78129	0.19589
Meddra Level3 by Reaction	Hepatobiliary signs and symptoms	2	0.66300	0.16603	2.64758	0.77562	0.19589
Meddra Level3 by Reaction	Herpes viral infections	3	0.58690	0.18959	1.81682	0.50294	0.29383
Meddra Level3 by Reaction	Hormonal therapeutic procedures NEC	1	34.49646	4.84275	245.72923	0.02870	0.09794
Meddra Level3 by Reaction	Hyperparathyroid disorders	2	2.20543	0.55220	8.80826	0.23006	0.19589
Meddra Level3 by Reaction	Hyperpigmentation disorders	7	13.33009	6.36696	27.90834	0.00000	0.68560
Meddra Level3 by Reaction	Hypoglossal nerve disorders	2	19.61308	4.90317	78.45395	0.00487	0.19589
Meddra Level3 by Reaction	Hypopigmentation disorders	1	4.86958	0.68616	34.55873	0.18575	0.09794
Meddra Level3 by Reaction	Imaging procedures NEC	1	1.22659	0.17291	8.70094	0.55766	0.09794
Meddra Level3 by Reaction	Immune and associated conditions NEC	2	0.29740	0.07448	1.18758	0.07732	0.19589
Meddra Level3 by Reaction	Implant and catheter site reactions	2	1.02771	0.25735	4.10413	0.72202	0.19589
Meddra Level3 by Reaction	Infections NEC	8	0.52778	0.26465	1.05252	0.06848	0.78355
Meddra Level3 by Reaction	Infectious arthritis	1	1.93071	0.27215	13.69690	0.40439	0.09794
Meddra Level3 by Reaction	Inflammations	4	1.42709	0.53659	3.79546	0.36906	0.39177
Meddra Level3 by Reaction	Inflammatory disorders following infection	1	0.31795	0.04483	2.25517	0.38746	0.09794
Meddra Level3 by Reaction	Influenza viral infections	2	0.42259	0.10583	1.68752	0.34784	0.19589
Meddra Level3 by Reaction	Infusion site reactions	2	0.51749	0.12959	2.06648	0.60273	0.19589
Meddra Level3 by Reaction	Injection site reactions	2	0.05648	0.01415	0.22554	0.00000	0.19589
Meddra Level3 by Reaction	Inner ear signs and symptoms	1	0.16323	0.02301	1.15774	0.03807	0.09794
Meddra Level3 by Reaction	Intervertebral disc disorders NEC	1	0.33528	0.04727	2.37806	0.38286	0.09794
Meddra Level3 by Reaction	Intestinal haemorrhages	5	1.43995	0.60058	3.45244	0.40755	0.48972
Meddra Level3 by Reaction	Intestinal ulcers and perforation NEC	1	0.57784	0.08147	4.09863	1.00000	0.09794
Meddra Level3 by Reaction	Investigations NEC	17	5.01098	3.12703	8.02997	0.00000	1.66503
Meddra Level3 by Reaction	Iris and uveal tract infections, irritations and inflammations	4	5.62903	2.11595	14.97480	0.00604	0.39177
Meddra Level3 by Reaction	Ischaemic coronary artery disorders	12	0.32586	0.18567	0.57189	0.00000	1.17532
Meddra Level3 by Reaction	Joint related signs and symptoms	11	0.45060	0.25033	0.81108	0.00386	1.07738
Meddra Level3 by Reaction	Joint therapeutic procedures	2	0.67870	0.16996	2.71028	1.00000	0.19589
Meddra Level3 by Reaction	Leukaemias acute myeloid	1	0.96214	0.13564	6.82480	1.00000	0.09794
Meddra Level3 by Reaction	Leukaemias chronic lymphocytic	1	3.25792	0.45916	23.11630	0.26442	0.09794
Meddra Level3 by Reaction	Leukocytoses NEC	1	0.56704	0.07994	4.02201	1.00000	0.09794
Meddra Level3 by Reaction	Leukopenias NEC	5	1.56268	0.65176	3.74671	0.25969	0.48972
Meddra Level3 by Reaction	Limb injuries NEC (incl traumatic amputation)	1	0.25698	0.03623	1.82268	0.19866	0.09794
Meddra Level3 by Reaction	Limb therapeutic procedures	1	0.90527	0.12762	6.42138	1.00000	0.09794
Meddra Level3 by Reaction	Liver function analyses	4	0.29023	0.10913	0.77182	0.00399	0.39177
Meddra Level3 by Reaction	Lower limb fractures	11	1.52924	0.84954	2.75274	0.18357	1.07738
Meddra Level3 by Reaction	Lower limb fractures and dislocations	11	1.52924	0.84954	2.75274	0.18357	1.07738
Meddra Level3 by Reaction	Lower respiratory tract and lung infections	26	1.06104	0.72597	1.55074	0.75832	2.54652
Meddra Level3 by Reaction	Lower respiratory tract infections NEC	26	1.05519	0.72197	1.54220	0.75909	2.54652
Meddra Level3 by Reaction	Lower respiratory tract inflammatory and immunologic conditions	2	0.58704	0.14701	2.34424	0.78124	0.19589
Meddra Level3 by Reaction	Lower respiratory tract neoplasms	13	3.61205	2.10437	6.19992	0.00010	1.27326
Meddra Level3 by Reaction	Lower respiratory tract signs and symptoms	2	1.04752	0.26231	4.18327	0.71704	0.19589
Meddra Level3 by Reaction	Lymphatic system disorders NEC	8	2.39111	1.19890	4.76886	0.02106	0.78355
Meddra Level3 by Reaction	Lymphoedemas	1	3.04658	0.42938	21.61620	0.27992	0.09794
Meddra Level3 by Reaction	Magnesium metabolism disorders	1	1.41261	0.19913	10.02074	0.50749	0.09794
Meddra Level3 by Reaction	Maladministrations	18	0.35553	0.22491	0.56200	0.00000	1.76298
Meddra Level3 by Reaction	Malignant hepatobiliary neoplasms	30	20.44280	14.36230	29.09757	0.00000	2.93830
Meddra Level3 by Reaction	Malignant musculoskeletal and connective tissue neoplasms	49	36.80642	27.98862	48.40226	0.00000	4.79922
Meddra Level3 by Reaction	Marrow depression and hypoplastic anaemias	39	7.26910	5.34245	9.89054	0.00000	3.81978
Meddra Level3 by Reaction	Mass conditions NEC	1	0.44061	0.06212	3.12522	0.73354	0.09794
Meddra Level3 by Reaction	Medication errors NEC	2	0.22312	0.05588	0.89097	0.01117	0.19589
Meddra Level3 by Reaction	Meningitis NEC	1	1.52240	0.21461	10.79970	0.48168	0.09794
Meddra Level3 by Reaction	Mental disorders NEC	2	0.36164	0.09056	1.44411	0.19356	0.19589
Meddra Level3 by Reaction	Mental impairment (excl dementia and memory loss)	1	0.13183	0.01859	0.93503	0.00920	0.09794
Meddra Level3 by Reaction	Metabolic disorders NEC	2	0.40161	0.10057	1.60372	0.25647	0.19589
Meddra Level3 by Reaction	Metastases to specified sites	101	33.35379	27.70475	40.15468	0.00000	9.89226
Meddra Level3 by Reaction	Metastases to unknown and unspecified sites	10	25.64540	13.82636	47.56756	0.00000	0.97943
Meddra Level3 by Reaction	Migraine headaches	1	0.21764	0.03068	1.54364	0.10056	0.09794
Meddra Level3 by Reaction	Mineral and electrolyte analyses	4	0.57934	0.21784	1.54072	0.34017	0.39177
Meddra Level3 by Reaction	Mixed acid-base disorders	2	3.89421	0.97489	15.55539	0.09436	0.19589
Meddra Level3 by Reaction	Mood alterations with depressive symptoms	1	0.18869	0.02660	1.33830	0.07474	0.09794
Meddra Level3 by Reaction	Mood disorders NEC	3	0.57135	0.18457	1.76866	0.50584	0.29383
Meddra Level3 by Reaction	Muscle and soft tissue infections	1	3.08638	0.43499	21.89870	0.27687	0.09794
Meddra Level3 by Reaction	Muscle infections and inflammations	1	1.24421	0.17540	8.82594	0.55252	0.09794
Meddra Level3 by Reaction	Muscle pains	5	0.44742	0.18662	1.07269	0.06879	0.48972
Meddra Level3 by Reaction	Muscle related signs and symptoms NEC	3	0.13093	0.04230	0.40529	0.00000	0.29383
Meddra Level3 by Reaction	Muscle weakness conditions	4	0.58005	0.21811	1.54261	0.34014	0.39177
Meddra Level3 by Reaction	Muscular autoimmune disorders	1	2.01088	0.28345	14.26584	0.39196	0.09794
Meddra Level3 by Reaction	Musculoskeletal and connective tissue pain and discomfort	28	0.79808	0.55385	1.14999	0.26308	2.74241
Meddra Level3 by Reaction	Musculoskeletal and connective tissue signs and symptoms NEC	8	0.48650	0.24395	0.97021	0.03350	0.78355
Meddra Level3 by Reaction	Musculoskeletal and soft tissue imaging procedures	3	2.68773	0.86811	8.32143	0.10280	0.29383
Meddra Level3 by Reaction	Musculoskeletal necrosis and vascular insufficiency	9	2.02610	1.05715	3.88314	0.04895	0.88149
Meddra Level3 by Reaction	Myasthenias	1	3.85951	0.54390	27.38688	0.22837	0.09794
Meddra Level3 by Reaction	Myopathies	1	0.28843	0.04067	2.04575	0.27664	0.09794
Meddra Level3 by Reaction	Narcolepsy and hypersomnia	1	0.56019	0.07898	3.97345	1.00000	0.09794
Meddra Level3 by Reaction	Nasal disorders NEC	2	0.30519	0.07643	1.21871	0.07609	0.19589
Meddra Level3 by Reaction	Nausea and vomiting symptoms	59	1.01102	0.78920	1.29520	0.89280	5.77865
Meddra Level3 by Reaction	Neoplasms benign site unspecified NEC	1	0.71735	0.10113	5.08830	1.00000	0.09794
Meddra Level3 by Reaction	Neoplasms malignant site unspecified NEC	10	1.23861	0.66843	2.29517	0.47557	0.97943
Meddra Level3 by Reaction	Neoplasms unspecified malignancy and site unspecified NEC	7	3.65162	1.74496	7.64162	0.00358	0.68560
Meddra Level3 by Reaction	Nervous system disorders NEC	16	2.37666	1.46152	3.86483	0.00158	1.56709
Meddra Level3 by Reaction	Nervous system haemorrhagic disorders	9	1.51831	0.79222	2.90988	0.20951	0.88149
Meddra Level3 by Reaction	Nervous system neoplasms unspecified malignancy NEC	4	4.97762	1.87116	13.24134	0.00920	0.39177
Meddra Level3 by Reaction	Neurologic visual problems NEC	2	0.12532	0.03138	0.50041	0.00004	0.19589
Meddra Level3 by Reaction	Neurological signs and symptoms NEC	26	0.41879	0.28654	0.61206	0.00000	2.54652
Meddra Level3 by Reaction	Neuromuscular disorders NEC	5	0.57180	0.23850	1.37089	0.30301	0.48972
Meddra Level3 by Reaction	Neuromuscular junction dysfunction	1	3.30628	0.46597	23.45956	0.26111	0.09794
Meddra Level3 by Reaction	Neutropenias	12	1.19545	0.68114	2.09810	0.52247	1.17532
Meddra Level3 by Reaction	Non-site specific embolism and thrombosis	2	0.24143	0.06046	0.96407	0.02160	0.19589
Meddra Level3 by Reaction	Non-site specific gastrointestinal haemorrhages	7	0.56589	0.27046	1.18405	0.15030	0.68560
Meddra Level3 by Reaction	Non-site specific injuries NEC	12	0.34836	0.19850	0.61139	0.00002	1.17532
Meddra Level3 by Reaction	Non-site specific vascular disorders NEC	1	0.18621	0.02625	1.32075	0.05077	0.09794
Meddra Level3 by Reaction	Non-small cell neoplasms malignant of the respiratory tract cell type specified	1	1.68968	0.23818	11.98665	0.44683	0.09794
Meddra Level3 by Reaction	Normal pregnancy, labour and delivery	1	0.40769	0.05748	2.89167	0.52897	0.09794
Meddra Level3 by Reaction	Occupational environmental problems	1	40.18660	5.63753	286.46632	0.02470	0.09794
Meddra Level3 by Reaction	Occupational parenchymal lung disorders	1	17.55901	2.47025	124.81269	0.05548	0.09794
Meddra Level3 by Reaction	Ocular infections, inflammations and associated manifestations	1	0.16237	0.02289	1.15166	0.02546	0.09794
Meddra Level3 by Reaction	Ocular injuries NEC	1	2.57726	0.36326	18.28515	0.32171	0.09794
Meddra Level3 by Reaction	Ocular sensation disorders	1	0.50033	0.07054	3.54885	0.72905	0.09794
Meddra Level3 by Reaction	Ocular signs and symptoms NEC	2	0.97648	0.24452	3.89953	1.00000	0.19589
Meddra Level3 by Reaction	Ocular vascular disorders NEC	1	0.90960	0.12823	6.45210	1.00000	0.09794
Meddra Level3 by Reaction	Oedema NEC	19	0.97652	0.62548	1.52458	1.00000	1.86092
Meddra Level3 by Reaction	Oesophageal ulcers and perforation	1	1.65279	0.23298	11.72486	0.45409	0.09794
Meddra Level3 by Reaction	Olfactory nerve disorders	1	0.69091	0.09741	4.90070	1.00000	0.09794
Meddra Level3 by Reaction	Oncologic complications and emergencies	11	7.37134	4.09411	13.27192	0.00000	1.07738
Meddra Level3 by Reaction	Oral dryness and saliva altered	1	0.17378	0.02450	1.23255	0.05401	0.09794
Meddra Level3 by Reaction	Oral soft tissue disorders NEC	1	0.26911	0.03794	1.90875	0.28611	0.09794
Meddra Level3 by Reaction	Oral soft tissue infections	1	0.35263	0.04972	2.50111	0.54058	0.09794
Meddra Level3 by Reaction	Oral soft tissue signs and symptoms	4	0.46588	0.17518	1.23898	0.16509	0.39177
Meddra Level3 by Reaction	Pain and discomfort NEC	60	1.18615	0.92793	1.51621	0.17058	5.87659
Meddra Level3 by Reaction	Pancreatic disorders NEC	1	1.55087	0.21862	11.00168	0.47539	0.09794
Meddra Level3 by Reaction	Paraesthesias and dysaesthesias	3	0.18103	0.05848	0.56040	0.00010	0.29383
Meddra Level3 by Reaction	Paralysis and paresis (excl cranial nerve)	3	0.77359	0.24989	2.39475	1.00000	0.29383
Meddra Level3 by Reaction	Parenchymal lung disorders NEC	1	0.15339	0.02163	1.08796	0.02696	0.09794
Meddra Level3 by Reaction	Parkinson's disease and parkinsonism	1	0.63648	0.08973	4.51458	1.00000	0.09794
Meddra Level3 by Reaction	Partial vision loss	1	0.30014	0.04232	2.12884	0.27493	0.09794
Meddra Level3 by Reaction	Pathological fractures and complications	4	6.21583	2.33644	16.53647	0.00428	0.39177
Meddra Level3 by Reaction	Pelvic fractures	4	7.84721	2.94935	20.87871	0.00187	0.39177
Meddra Level3 by Reaction	Pelvic fractures and dislocations	4	7.84721	2.94935	20.87871	0.00187	0.39177
Meddra Level3 by Reaction	Penile and scrotal infections and inflammations	1	9.86861	1.38969	70.08014	0.09648	0.09794
Meddra Level3 by Reaction	Penile disorders NEC (excl erection and ejaculation)	3	3.78886	1.22366	11.73155	0.04621	0.29383
Meddra Level3 by Reaction	Perception disturbances	2	0.30393	0.07611	1.21365	0.07620	0.19589
Meddra Level3 by Reaction	Peripheral embolism and thrombosis	2	0.31647	0.07925	1.26376	0.10531	0.19589
Meddra Level3 by Reaction	Peripheral neuropathies NEC	1	0.19867	0.02801	1.40914	0.07166	0.09794
Meddra Level3 by Reaction	Peripheral vascular disorders NEC	1	0.08003	0.01128	0.56758	0.00009	0.09794
Meddra Level3 by Reaction	Peripheral vasoconstriction, necrosis and vascular insufficiency	2	0.52124	0.13053	2.08147	0.60169	0.19589
Meddra Level3 by Reaction	Peritoneal and retroperitoneal disorders	1	0.25144	0.03545	1.78341	0.20069	0.09794
Meddra Level3 by Reaction	Pharyngeal disorders (excl infections and neoplasms)	1	0.39545	0.05575	2.80484	0.52950	0.09794
Meddra Level3 by Reaction	Photosensitivity conditions	1	1.04130	0.14680	7.38639	0.61744	0.09794
Meddra Level3 by Reaction	Physical examination procedures	17	0.55523	0.34653	0.88963	0.00988	1.66503
Meddra Level3 by Reaction	Pigmentation changes NEC	3	8.59243	2.77407	26.61430	0.00547	0.29383
Meddra Level3 by Reaction	Plasma cell neoplasms NEC	1	8.75978	1.23371	62.19729	0.10800	0.09794
Meddra Level3 by Reaction	Platelet analyses	43	6.42105	4.79187	8.60413	0.00000	4.21156
Meddra Level3 by Reaction	Pleural neoplasms	2	11.87540	2.97083	47.46992	0.01270	0.19589
Meddra Level3 by Reaction	Pleural therapeutic procedures	1	72.86169	10.17955	521.51853	0.01376	0.09794
Meddra Level3 by Reaction	Pneumothorax and pleural effusions NEC	5	1.02071	0.42573	2.44721	0.82080	0.48972
Meddra Level3 by Reaction	Poisoning and toxicity	15	1.40516	0.85024	2.32225	0.16691	1.46915
Meddra Level3 by Reaction	Potassium imbalance	1	0.22243	0.03136	1.57764	0.14667	0.09794
Meddra Level3 by Reaction	Product contamination and sterility issues	1	2.24029	0.31578	15.89375	0.36018	0.09794
Meddra Level3 by Reaction	Product quality issues NEC	1	0.05179	0.00730	0.36730	0.00000	0.09794
Meddra Level3 by Reaction	Prostate and seminal vesicles infections and inflammations	1	3.88257	0.54715	27.55063	0.22718	0.09794
Meddra Level3 by Reaction	Prostatic neoplasms and hypertrophy	98	58.80302	48.67486	71.03864	0.00000	9.59843
Meddra Level3 by Reaction	Prostatic neoplasms malignant	98	77.57414	64.19684	93.73899	0.00000	9.59843
Meddra Level3 by Reaction	Prostatic signs, symptoms and disorders NEC	1	1.98883	0.28034	14.10931	0.39530	0.09794
Meddra Level3 by Reaction	Protein analyses NEC	4	1.32229	0.49718	3.51670	0.55338	0.39177
Meddra Level3 by Reaction	Pruritus NEC	1	0.03696	0.00521	0.26215	0.00000	0.09794
Meddra Level3 by Reaction	Pulmonary embolism and thrombosis	8	1.05422	0.52862	2.10242	0.85396	0.78355
Meddra Level3 by Reaction	Pulmonary thrombotic and embolic conditions	8	1.05397	0.52849	2.10192	0.85399	0.78355
Meddra Level3 by Reaction	Purine metabolism disorders NEC	2	1.49941	0.37545	5.98813	0.38524	0.19589
Meddra Level3 by Reaction	Purpura and related conditions	1	0.33646	0.04744	2.38647	0.38270	0.09794
Meddra Level3 by Reaction	Rashes, eruptions and exanthems NEC	4	0.14200	0.05340	0.37764	0.00000	0.39177
Meddra Level3 by Reaction	Rate and rhythm disorders NEC	1	0.08138	0.01147	0.57720	0.00013	0.09794
Meddra Level3 by Reaction	Red blood cell analyses	76	8.65612	6.97157	10.74771	0.00000	7.44368
Meddra Level3 by Reaction	Renal disorders NEC	3	0.46356	0.14975	1.43500	0.23252	0.29383
Meddra Level3 by Reaction	Renal failure and impairment	7	0.32164	0.15372	0.67297	0.00045	0.68560
Meddra Level3 by Reaction	Renal function analyses	1	0.16049	0.02263	1.13829	0.02552	0.09794
Meddra Level3 by Reaction	Renal obstructive disorders	2	3.69138	0.92413	14.74495	0.10315	0.19589
Meddra Level3 by Reaction	Renal therapeutic procedures	1	2.57215	0.36254	18.24894	0.32224	0.09794
Meddra Level3 by Reaction	Reproductive hormone analyses	1	0.80257	0.11315	5.69284	1.00000	0.09794
Meddra Level3 by Reaction	Reproductive system haemorrhages	2	0.42918	0.10748	1.71381	0.34527	0.19589
Meddra Level3 by Reaction	Reproductive tract infections and inflammations NEC	1	2.25846	0.31834	16.02270	0.35788	0.09794
Meddra Level3 by Reaction	Reproductive tract signs and symptoms NEC	4	2.11666	0.79583	5.62968	0.12341	0.39177
Meddra Level3 by Reaction	Respiratory acidoses	2	0.41126	0.10299	1.64226	0.25498	0.19589
Meddra Level3 by Reaction	Respiratory failures (excl neonatal)	3	0.51961	0.16785	1.60850	0.39678	0.29383
Meddra Level3 by Reaction	Respiratory signs and symptoms NEC	4	0.22312	0.08390	0.59336	0.00018	0.39177
Meddra Level3 by Reaction	Respiratory tract and pleural neoplasms malignant cell type unspecified NEC	1	0.47897	0.06753	3.39731	0.72955	0.09794
Meddra Level3 by Reaction	Respiratory tract and thoracic histopathology procedures	1	4.77708	0.67313	33.90189	0.18899	0.09794
Meddra Level3 by Reaction	Respiratory tract infections NEC	1	0.74320	0.10478	5.27167	1.00000	0.09794
Meddra Level3 by Reaction	Respiratory tract small cell carcinomas	1	7.29298	1.02732	51.77305	0.12824	0.09794
Meddra Level3 by Reaction	Retinal structural change, deposit and degeneration	1	0.54348	0.07662	3.85489	1.00000	0.09794
Meddra Level3 by Reaction	Retinopathies NEC	1	1.77348	0.24999	12.58121	0.43114	0.09794
Meddra Level3 by Reaction	Scrotal disorders NEC	1	3.35176	0.47238	23.78245	0.25807	0.09794
Meddra Level3 by Reaction	Seizures and seizure disorders NEC	1	0.07354	0.01037	0.52157	0.00003	0.09794
Meddra Level3 by Reaction	Sensory abnormalities NEC	14	0.66494	0.39522	1.11872	0.15027	1.37120
Meddra Level3 by Reaction	Sepsis, bacteraemia, viraemia and fungaemia NEC	12	1.15299	0.65694	2.02357	0.53437	1.17532
Meddra Level3 by Reaction	Site specific vascular disorders NEC	1	0.50379	0.07103	3.57339	1.00000	0.09794
Meddra Level3 by Reaction	Skin and subcutaneous tissue bacterial infections	2	0.43517	0.10897	1.73773	0.34342	0.19589
Meddra Level3 by Reaction	Skin and subcutaneous tissue ulcerations	2	0.90297	0.22611	3.60593	1.00000	0.19589
Meddra Level3 by Reaction	Skin and subcutaneous tissue viral infections	2	0.52904	0.13248	2.11262	0.59978	0.19589
Meddra Level3 by Reaction	Skin injuries NEC	2	0.20864	0.05225	0.83312	0.00827	0.19589
Meddra Level3 by Reaction	Skin injuries and mechanical dermatoses	4	0.42625	0.16028	1.13359	0.09704	0.39177
Meddra Level3 by Reaction	Skin neoplasms malignant and unspecified (excl melanoma)	1	0.54527	0.07687	3.86757	1.00000	0.09794
Meddra Level3 by Reaction	Skin vasomotor conditions	1	0.12718	0.01793	0.90202	0.00635	0.09794
Meddra Level3 by Reaction	Skull and brain therapeutic procedures	3	17.33773	5.59394	53.73622	0.00076	0.29383
Meddra Level3 by Reaction	Sleep disorders NEC	1	0.26492	0.03735	1.87898	0.19724	0.09794
Meddra Level3 by Reaction	Sodium imbalance	4	1.09902	0.41324	2.92288	0.78869	0.39177
Meddra Level3 by Reaction	Soft tissue disorders NEC	1	0.53730	0.07575	3.81105	1.00000	0.09794
Meddra Level3 by Reaction	Specific cognitive ability disturbances	2	0.92547	0.23175	3.69583	1.00000	0.19589
Meddra Level3 by Reaction	Speech and language abnormalities	6	0.58284	0.26245	1.29433	0.21000	0.58766
Meddra Level3 by Reaction	Speech and language usage disturbances	3	0.83746	0.27053	2.59250	1.00000	0.29383
Meddra Level3 by Reaction	Speech articulation and rhythm disturbances	3	0.47148	0.15231	1.45950	0.23132	0.29383
Meddra Level3 by Reaction	Spinal cord and nerve root disorders NEC	27	15.94074	10.98254	23.13737	0.00000	2.64447
Meddra Level3 by Reaction	Spinal fractures (excl pathological)	7	4.37322	2.08971	9.15202	0.00132	0.68560
Meddra Level3 by Reaction	Spinal fractures and dislocations	8	3.78479	1.89758	7.54892	0.00153	0.78355
Meddra Level3 by Reaction	Spine and neck deformities	1	0.66989	0.09444	4.75162	1.00000	0.09794
Meddra Level3 by Reaction	Stomatitis and ulceration	1	0.22653	0.03194	1.60670	0.14436	0.09794
Meddra Level3 by Reaction	Stress disorders	1	2.89822	0.40848	20.56313	0.29192	0.09794
Meddra Level3 by Reaction	Structural and other bile duct disorders	1	2.87153	0.40472	20.37371	0.29419	0.09794
Meddra Level3 by Reaction	Structural brain disorders NEC	2	1.08832	0.27252	4.34622	0.70742	0.19589
Meddra Level3 by Reaction	Structural change, deposit and degeneration of eye NEC	1	2.64727	0.37312	18.78203	0.31472	0.09794
Meddra Level3 by Reaction	Supraventricular arrhythmias	5	0.59572	0.24848	1.42824	0.29816	0.48972
Meddra Level3 by Reaction	Taste disorders	4	0.63251	0.23784	1.68214	0.54453	0.39177
Meddra Level3 by Reaction	Therapeutic and nontherapeutic responses	21	0.23232	0.15214	0.35474	0.00000	2.05681
Meddra Level3 by Reaction	Therapeutic procedures NEC	42	1.34960	1.00364	1.81481	0.05511	4.11361
Meddra Level3 by Reaction	Thoracic cage fractures and dislocations	1	0.84402	0.11899	5.98685	1.00000	0.09794
Meddra Level3 by Reaction	Thoracic cage fractures non-spinal (excl pathological)	1	0.84448	0.11905	5.99009	1.00000	0.09794
Meddra Level3 by Reaction	Thoracic musculoskeletal disorders	3	2.21378	0.71505	6.85382	0.15571	0.29383
Meddra Level3 by Reaction	Thrombocytopenias	29	4.12505	2.88125	5.90578	0.00000	2.84035
Meddra Level3 by Reaction	Thyroid hyperfunction disorders	1	1.03097	0.14534	7.31312	0.62110	0.09794
Meddra Level3 by Reaction	Tissue enzyme analyses NEC	14	4.27206	2.53888	7.18840	0.00001	1.37120
Meddra Level3 by Reaction	Tongue signs and symptoms	4	1.03141	0.38782	2.74306	0.79865	0.39177
Meddra Level3 by Reaction	Total fluid volume decreased	10	1.07070	0.57782	1.98401	0.74192	0.97943
Meddra Level3 by Reaction	Total fluid volume increased	19	0.86469	0.55385	1.34999	0.59023	1.86092
Meddra Level3 by Reaction	Transient cerebrovascular events	2	0.75446	0.18893	3.01284	1.00000	0.19589
Meddra Level3 by Reaction	Traumatic central nervous system haemorrhages	2	1.67247	0.41878	6.67934	0.33595	0.19589
Meddra Level3 by Reaction	Upper respiratory tract infections NEC	1	0.05564	0.00785	0.39465	0.00000	0.09794
Meddra Level3 by Reaction	Upper respiratory tract signs and symptoms	2	0.10468	0.02622	0.41802	0.00000	0.19589
Meddra Level3 by Reaction	Ureteric therapeutic procedures	1	26.42780	3.71380	188.06302	0.03725	0.09794
Meddra Level3 by Reaction	Urinalysis NEC	1	0.44839	0.06322	3.18041	0.73237	0.09794
Meddra Level3 by Reaction	Urinary abnormalities	4	0.74514	0.28018	1.98167	0.82636	0.39177
Meddra Level3 by Reaction	Urinary tract infections	8	0.70340	0.35271	1.40276	0.37227	0.78355
Meddra Level3 by Reaction	Urinary tract signs and symptoms NEC	4	1.03350	0.38860	2.74861	0.79829	0.39177
Meddra Level3 by Reaction	Urticarias	2	0.19923	0.04989	0.79558	0.00602	0.19589
Meddra Level3 by Reaction	Vascular hypertensive disorders NEC	4	0.31770	0.11946	0.84488	0.00987	0.39177
Meddra Level3 by Reaction	Vascular hypotensive disorders	3	0.19585	0.06327	0.60626	0.00026	0.29383
Meddra Level3 by Reaction	Vascular injuries NEC	1	8.07060	1.13675	57.29896	0.11665	0.09794
Meddra Level3 by Reaction	Vascular tests NEC (incl blood pressure)	3	0.20582	0.06649	0.63711	0.00051	0.29383
Meddra Level3 by Reaction	Ventricular arrhythmias and cardiac arrest	4	0.32103	0.12072	0.85375	0.00977	0.39177
Meddra Level3 by Reaction	Vertigos NEC	1	0.26434	0.03727	1.87490	0.19729	0.09794
Meddra Level3 by Reaction	Viral infections NEC	1	0.23531	0.03318	1.66897	0.14147	0.09794
Meddra Level3 by Reaction	Viral upper respiratory tract infections	2	0.36704	0.09191	1.46566	0.19176	0.19589
Meddra Level3 by Reaction	Visual disorders NEC	1	0.06721	0.00948	0.47667	0.00001	0.09794
Meddra Level3 by Reaction	White blood cell abnormal findings NEC	1	6.52402	0.91909	46.30965	0.14222	0.09794
Meddra Level3 by Reaction	White blood cell analyses	29	2.60406	1.81894	3.72807	0.00001	2.84035
Meddra Level4 by Indication	Anaemia of malignant disease	1	6.06236	0.85410	43.03019	0.15218	0.09794
Meddra Level4 by Indication	Arthralgia	1	0.27448	0.03870	1.94679	0.28256	0.09794
Meddra Level4 by Indication	Back pain	1	0.16883	0.02380	1.19742	0.03640	0.09794
Meddra Level4 by Indication	Blood alkaline phosphatase increased	1	410.32636	54.98009	3062.33976	0.00256	0.09794
Meddra Level4 by Indication	Bone cancer metastatic	1	51.29079	7.18526	366.13094	0.01943	0.09794
Meddra Level4 by Indication	Bone disorder	1	1.31271	0.18505	9.31197	0.53334	0.09794
Meddra Level4 by Indication	Bone neoplasm malignant	3	16.44768	5.30711	50.97432	0.00088	0.29383
Meddra Level4 by Indication	Bone pain	3	8.89639	2.87214	27.55639	0.00497	0.29383
Meddra Level4 by Indication	Bone sarcoma	1	5.75790	0.81124	40.86758	0.15954	0.09794
Meddra Level4 by Indication	Breast cancer	1	0.13115	0.01849	0.93018	0.00930	0.09794
Meddra Level4 by Indication	Cancer pain	1	1.06085	0.14955	7.52511	0.61060	0.09794
Meddra Level4 by Indication	Disease progression	4	96.54738	36.08562	258.31333	0.00000	0.39177
Meddra Level4 by Indication	Hypertension	1	0.02898	0.00409	0.20554	0.00000	0.09794
Meddra Level4 by Indication	Metastases to bone	302	183.09765	166.30283	201.58856	0.00000	29.57884
Meddra Level4 by Indication	Metastases to bone marrow	9	467.77205	239.40012	913.99572	0.00000	0.88149
Meddra Level4 by Indication	Metastases to liver	1	2.82984	0.39885	20.07780	0.29780	0.09794
Meddra Level4 by Indication	Metastases to lung	2	8.68174	2.17250	34.69394	0.02281	0.19589
Meddra Level4 by Indication	Metastases to lymph nodes	2	27.89338	6.96807	111.65794	0.00246	0.19589
Meddra Level4 by Indication	Metastases to spine	2	100.59614	24.96866	405.29144	0.00020	0.19589
Meddra Level4 by Indication	Metastasis	1	7.12633	1.00387	50.58887	0.13104	0.09794
Meddra Level4 by Indication	Metastatic pain	1	18.69593	2.62982	132.91306	0.05220	0.09794
Meddra Level4 by Indication	Musculoskeletal chest pain	1	14.84991	2.08984	105.51995	0.06524	0.09794
Meddra Level4 by Indication	Neoplasm prostate	1	22.08555	3.10529	157.07747	0.04439	0.09794
Meddra Level4 by Indication	Neuroendocrine tumour	1	2.55865	0.36064	18.15309	0.32363	0.09794
Meddra Level4 by Indication	Pain	3	0.13608	0.04396	0.42124	0.00000	0.29383
Meddra Level4 by Indication	Pain management	1	1.25705	0.17721	8.91703	0.54883	0.09794
Meddra Level4 by Indication	Palliative care	1	19.10834	2.68769	135.85201	0.05111	0.09794
Meddra Level4 by Indication	Paraganglion neoplasm malignant	1	389.81004	52.36269	2901.91122	0.00269	0.09794
Meddra Level4 by Indication	Phaeochromocytoma	1	74.24953	10.37165	531.54455	0.01350	0.09794
Meddra Level4 by Indication	Prostate cancer	289	50.77756	46.03455	56.00926	0.00000	28.30558
Meddra Level4 by Indication	Prostate cancer metastatic	144	138.85627	119.16414	161.80255	0.00000	14.10382
Meddra Level4 by Indication	Prostate cancer stage IV	152	2190.42980	1849.56101	2594.11972	0.00000	14.88737
Meddra Level4 by Indication	Small cell lung cancer stage unspecified	1	3.18212	0.44848	22.57828	0.26978	0.09794
Meddra Level4 by Reaction	Abasia	4	1.18497	0.44555	3.15147	0.58562	0.39177
Meddra Level4 by Reaction	Abdominal discomfort	2	0.24844	0.06221	0.99206	0.03068	0.19589
Meddra Level4 by Reaction	Abdominal distension	1	0.17416	0.02456	1.23528	0.05380	0.09794
Meddra Level4 by Reaction	Abdominal pain	5	0.37352	0.15580	0.89551	0.01802	0.48972
Meddra Level4 by Reaction	Abdominal pain upper	4	0.36304	0.13651	0.96547	0.03193	0.39177
Meddra Level4 by Reaction	Abnormal loss of weight	2	5.44808	1.36371	21.76534	0.05297	0.19589
Meddra Level4 by Reaction	Accident	2	3.35971	0.84112	13.41970	0.12036	0.19589
Meddra Level4 by Reaction	Acidosis	2	3.91670	0.98052	15.64529	0.09346	0.19589
Meddra Level4 by Reaction	Acne	1	0.56762	0.08002	4.02611	1.00000	0.09794
Meddra Level4 by Reaction	Activities of daily living impaired	1	0.36790	0.05187	2.60947	0.53477	0.09794
Meddra Level4 by Reaction	Acute myeloid leukaemia	1	1.15022	0.16215	8.15914	0.58098	0.09794
Meddra Level4 by Reaction	Acute myocardial infarction	1	0.42740	0.06026	3.03150	0.73600	0.09794
Meddra Level4 by Reaction	Acute respiratory failure	1	1.12939	0.15921	8.01137	0.58765	0.09794
Meddra Level4 by Reaction	Adverse drug reaction	2	0.62668	0.15693	2.50254	0.77693	0.19589
Meddra Level4 by Reaction	Adverse event	2	0.34688	0.08687	1.38516	0.14088	0.19589
Meddra Level4 by Reaction	Alanine aminotransferase increased	1	0.22368	0.03154	1.58646	0.14590	0.09794
Meddra Level4 by Reaction	Alpha 1 foetoprotein increased	2	44.17111	11.01850	177.07377	0.00100	0.19589
Meddra Level4 by Reaction	Anaemia	35	2.98228	2.15341	4.13020	0.00000	3.42801
Meddra Level4 by Reaction	Anaemia of malignant disease	1	58.18060	8.14341	415.67147	0.01717	0.09794
Meddra Level4 by Reaction	Anal haemorrhage	1	6.44847	0.90846	45.77296	0.14376	0.09794
Meddra Level4 by Reaction	Angina unstable	1	1.58782	0.22383	11.26389	0.46745	0.09794
Meddra Level4 by Reaction	Angiopathy	1	1.98731	0.28013	14.09852	0.39554	0.09794
Meddra Level4 by Reaction	Aortic aneurysm rupture	1	13.19154	1.85684	93.71647	0.07312	0.09794
Meddra Level4 by Reaction	Aortic disorder	1	14.49108	2.03943	102.96557	0.06680	0.09794
Meddra Level4 by Reaction	Apathy	1	1.13730	0.16033	8.06748	0.58510	0.09794
Meddra Level4 by Reaction	Aphagia	1	1.48020	0.20866	10.50028	0.49130	0.09794
Meddra Level4 by Reaction	Aphasia	2	1.03049	0.25804	4.11526	0.72131	0.19589
Meddra Level4 by Reaction	Arrhythmia	1	0.31956	0.04505	2.26654	0.38684	0.09794
Meddra Level4 by Reaction	Arthralgia	8	0.40463	0.20290	0.80693	0.00427	0.78355
Meddra Level4 by Reaction	Arthritis infective	1	4.07751	0.57461	28.93463	0.21760	0.09794
Meddra Level4 by Reaction	Ascites	1	0.55671	0.07849	3.94877	1.00000	0.09794
Meddra Level4 by Reaction	Aspartate aminotransferase increased	2	0.49619	0.12426	1.98145	0.45241	0.19589
Meddra Level4 by Reaction	Aspiration pleural cavity	1	18.87700	2.65523	134.20341	0.05172	0.09794
Meddra Level4 by Reaction	Asthenia	25	1.17253	0.79610	1.72696	0.38180	2.44858
Meddra Level4 by Reaction	Atrial fibrillation	4	0.73620	0.27682	1.95790	0.82720	0.39177
Meddra Level4 by Reaction	Atrial tachycardia	1	8.63367	1.21597	61.30090	0.10948	0.09794
Meddra Level4 by Reaction	Axillary mass	1	15.49941	2.18107	110.14413	0.06260	0.09794
Meddra Level4 by Reaction	Back pain	15	1.13896	0.68918	1.88230	0.57742	1.46915
Meddra Level4 by Reaction	Bacteraemia	1	1.74412	0.24586	12.37288	0.43651	0.09794
Meddra Level4 by Reaction	Balance disorder	1	0.19384	0.02733	1.37487	0.07263	0.09794
Meddra Level4 by Reaction	Balanoposthitis	1	33.60431	4.71804	239.34736	0.02944	0.09794
Meddra Level4 by Reaction	Basedow's disease	1	6.75581	0.95172	47.95637	0.13770	0.09794
Meddra Level4 by Reaction	Bedridden	3	3.80241	1.22803	11.77352	0.04581	0.29383
Meddra Level4 by Reaction	Bile duct cancer	1	7.84326	1.10476	55.68332	0.11982	0.09794
Meddra Level4 by Reaction	Biliary tract disorder	1	9.50756	1.33891	67.51317	0.09995	0.09794
Meddra Level4 by Reaction	Bladder cancer	1	0.64554	0.09101	4.57888	1.00000	0.09794
Meddra Level4 by Reaction	Bladder neck obstruction	1	93.93013	13.08850	674.09336	0.01072	0.09794
Meddra Level4 by Reaction	Blood alkaline phosphatase decreased	2	56.29026	14.02654	225.89985	0.00062	0.19589
Meddra Level4 by Reaction	Blood alkaline phosphatase increased	10	4.81961	2.60059	8.93208	0.00006	0.97943
Meddra Level4 by Reaction	Blood bilirubin increased	1	0.48766	0.06875	3.45894	0.72922	0.09794
Meddra Level4 by Reaction	Blood calcium increased	1	1.65947	0.23393	11.77229	0.45276	0.09794
Meddra Level4 by Reaction	Blood cholesterol increased	1	0.32549	0.04589	2.30866	0.38491	0.09794
Meddra Level4 by Reaction	Blood count abnormal	33	43.82126	31.29672	61.35795	0.00000	3.23213
Meddra Level4 by Reaction	Blood creatinine increased	1	0.23619	0.03330	1.67524	0.14132	0.09794
Meddra Level4 by Reaction	Blood disorder	1	2.03769	0.28723	14.45605	0.38797	0.09794
Meddra Level4 by Reaction	Blood glucose fluctuation	1	1.31161	0.18490	9.30414	0.53364	0.09794
Meddra Level4 by Reaction	Blood lactate dehydrogenase increased	4	3.01186	1.13234	8.01108	0.04586	0.39177
Meddra Level4 by Reaction	Blood magnesium decreased	1	2.36751	0.33370	16.79658	0.34464	0.09794
Meddra Level4 by Reaction	Blood potassium decreased	2	1.08288	0.27116	4.32448	0.70866	0.19589
Meddra Level4 by Reaction	Blood pressure decreased	2	0.50204	0.12572	2.00480	0.45192	0.19589
Meddra Level4 by Reaction	Blood pressure diastolic increased	1	5.70315	0.80353	40.47866	0.16094	0.09794
Meddra Level4 by Reaction	Blood test abnormal	4	7.53074	2.83047	20.03631	0.00217	0.39177
Meddra Level4 by Reaction	Blood testosterone increased	1	7.68856	1.08299	54.58396	0.12207	0.09794
Meddra Level4 by Reaction	Blood urea increased	1	0.67145	0.09466	4.76267	1.00000	0.09794
Meddra Level4 by Reaction	Blood urine present	1	0.83957	0.11836	5.95526	1.00000	0.09794
Meddra Level4 by Reaction	Body temperature	1	53.76690	7.52980	383.92537	0.01855	0.09794
Meddra Level4 by Reaction	Body temperature increased	1	0.76772	0.10823	5.44559	1.00000	0.09794
Meddra Level4 by Reaction	Bone cancer metastatic	1	40.81781	5.72563	290.98883	0.02433	0.09794
Meddra Level4 by Reaction	Bone lesion	1	4.43975	0.62563	31.50657	0.20178	0.09794
Meddra Level4 by Reaction	Bone marrow disorder	1	5.72829	0.80707	40.65724	0.16029	0.09794
Meddra Level4 by Reaction	Bone marrow failure	18	12.42202	7.85550	19.64313	0.00000	1.76298
Meddra Level4 by Reaction	Bone marrow toxicity	4	41.91506	15.71996	111.76063	0.00000	0.39177
Meddra Level4 by Reaction	Bone pain	35	10.41557	7.51954	14.42696	0.00000	3.42801
Meddra Level4 by Reaction	Bone sarcoma	1	27.74449	3.89819	197.46534	0.03552	0.09794
Meddra Level4 by Reaction	Bone scan	1	974.52510	121.99275	7784.88216	0.00115	0.09794
Meddra Level4 by Reaction	Bone scan abnormal	2	47.82945	11.92720	191.80162	0.00086	0.19589
Meddra Level4 by Reaction	Brain mass	2	39.77653	9.92614	159.39457	0.00123	0.19589
Meddra Level4 by Reaction	Brain neoplasm	1	2.04625	0.28843	14.51677	0.38671	0.09794
Meddra Level4 by Reaction	Brain operation	3	30.17884	9.72799	93.62290	0.00015	0.29383
Meddra Level4 by Reaction	Burnout syndrome	1	27.94337	3.92603	198.88583	0.03528	0.09794
Meddra Level4 by Reaction	Bursitis	1	1.65314	0.23303	11.72734	0.45402	0.09794
Meddra Level4 by Reaction	C-reactive protein increased	2	1.15972	0.29040	4.63136	0.69252	0.19589
Meddra Level4 by Reaction	Cachexia	1	3.25656	0.45897	23.10665	0.26452	0.09794
Meddra Level4 by Reaction	Cancer pain	3	34.19386	11.01900	106.10947	0.00011	0.29383
Meddra Level4 by Reaction	Carcinoembryonic antigen increased	1	11.26619	1.58621	80.01883	0.08505	0.09794
Meddra Level4 by Reaction	Cardiac arrest	2	0.34797	0.08714	1.38955	0.14073	0.19589
Meddra Level4 by Reaction	Cardiac disorder	5	0.81438	0.33967	1.95249	0.83915	0.48972
Meddra Level4 by Reaction	Cardiac failure	2	0.43938	0.11003	1.75458	0.34240	0.19589
Meddra Level4 by Reaction	Cardiac failure acute	1	3.33313	0.46975	23.65021	0.25931	0.09794
Meddra Level4 by Reaction	Cardiac failure congestive	1	0.13238	0.01866	0.93893	0.00914	0.09794
Meddra Level4 by Reaction	Cardio-respiratory arrest	1	0.32320	0.04557	2.29238	0.38559	0.09794
Meddra Level4 by Reaction	Catheter site swelling	2	45.32675	11.30561	181.72514	0.00095	0.19589
Meddra Level4 by Reaction	Cellulitis	2	0.68289	0.17101	2.72702	1.00000	0.19589
Meddra Level4 by Reaction	Central nervous system lesion	1	1.03302	0.14563	7.32766	0.62037	0.09794
Meddra Level4 by Reaction	Cerebral haemorrhage	4	1.77297	0.66662	4.71546	0.29612	0.39177
Meddra Level4 by Reaction	Cerebral thrombosis	1	4.77124	0.67231	33.86037	0.18919	0.09794
Meddra Level4 by Reaction	Cerebrovascular accident	11	0.85871	0.47705	1.54570	0.77746	1.07738
Meddra Level4 by Reaction	Cervical vertebral fracture	1	5.28556	0.74474	37.51283	0.17249	0.09794
Meddra Level4 by Reaction	Chest pain	4	0.31932	0.12007	0.84921	0.00981	0.39177
Meddra Level4 by Reaction	Chills	1	0.14558	0.02053	1.03258	0.01882	0.09794
Meddra Level4 by Reaction	Chronic lymphocytic leukaemia recurrent	1	31.56357	4.43265	224.75453	0.03131	0.09794
Meddra Level4 by Reaction	Chronic obstructive pulmonary disease	1	0.30921	0.04360	2.19319	0.39157	0.09794
Meddra Level4 by Reaction	Circulatory collapse	1	0.80924	0.11409	5.74012	1.00000	0.09794
Meddra Level4 by Reaction	Circumstance or information capable of leading to medication error	1	0.96691	0.13631	6.85866	1.00000	0.09794
Meddra Level4 by Reaction	Clostridial infection	2	1.67462	0.41932	6.68795	0.33539	0.19589
Meddra Level4 by Reaction	Cognitive disorder	1	0.40209	0.05669	2.85200	0.52909	0.09794
Meddra Level4 by Reaction	Cold sweat	1	0.89079	0.12558	6.31865	1.00000	0.09794
Meddra Level4 by Reaction	Colitis ulcerative	1	0.69634	0.09817	4.93922	1.00000	0.09794
Meddra Level4 by Reaction	Coma	3	1.06705	0.34468	3.30328	0.76225	0.29383
Meddra Level4 by Reaction	Computerised tomogram abnormal	1	4.66838	0.65783	33.13002	0.19293	0.09794
Meddra Level4 by Reaction	Condition aggravated	8	0.69374	0.34787	1.38349	0.37280	0.78355
Meddra Level4 by Reaction	Confusional state	6	0.60937	0.27440	1.35326	0.26238	0.58766
Meddra Level4 by Reaction	Conjunctivitis	1	1.50245	0.21180	10.65814	0.48618	0.09794
Meddra Level4 by Reaction	Constipation	5	0.48291	0.20142	1.15777	0.11511	0.48972
Meddra Level4 by Reaction	Contusion	2	0.37383	0.09362	1.49279	0.19027	0.19589
Meddra Level4 by Reaction	Convulsion	1	0.09125	0.01287	0.64718	0.00037	0.09794
Meddra Level4 by Reaction	Coordination abnormal	1	0.86174	0.12149	6.11260	1.00000	0.09794
Meddra Level4 by Reaction	Cough	3	0.22789	0.07362	0.70543	0.00193	0.29383
Meddra Level4 by Reaction	Cyst	1	1.43392	0.20214	10.17190	0.50228	0.09794
Meddra Level4 by Reaction	Cystitis	1	0.53860	0.07593	3.82027	1.00000	0.09794
Meddra Level4 by Reaction	Cytomegalovirus infection	1	1.32005	0.18609	9.36401	0.53135	0.09794
Meddra Level4 by Reaction	Deafness	1	0.74719	0.10534	5.29997	1.00000	0.09794
Meddra Level4 by Reaction	Deafness transitory	1	18.56238	2.61108	131.96147	0.05257	0.09794
Meddra Level4 by Reaction	Death	100	2.28773	1.89909	2.75589	0.00000	9.79432
Meddra Level4 by Reaction	Decreased appetite	17	1.31554	0.82104	2.10788	0.25947	1.66503
Meddra Level4 by Reaction	Decubitus ulcer	2	3.73471	0.93498	14.91806	0.10117	0.19589
Meddra Level4 by Reaction	Deep vein thrombosis	2	0.37654	0.09429	1.50361	0.18991	0.19589
Meddra Level4 by Reaction	Dehydration	10	1.16326	0.62777	2.15554	0.60425	0.97943
Meddra Level4 by Reaction	Delirium	2	1.08018	0.27048	4.31370	0.70928	0.19589
Meddra Level4 by Reaction	Dementia	2	1.67067	0.41833	6.67218	0.33642	0.19589
Meddra Level4 by Reaction	Depressed level of consciousness	2	0.81316	0.20363	3.24729	1.00000	0.19589
Meddra Level4 by Reaction	Depressed mood	1	0.37005	0.05217	2.62470	0.53413	0.09794
Meddra Level4 by Reaction	Depression	1	0.06499	0.00916	0.46093	0.00001	0.09794
Meddra Level4 by Reaction	Dermatitis	1	1.26726	0.17865	8.98951	0.54592	0.09794
Meddra Level4 by Reaction	Dermatitis contact	1	1.62184	0.22862	11.50529	0.46036	0.09794
Meddra Level4 by Reaction	Device dislocation	1	0.40884	0.05764	2.89986	0.74057	0.09794
Meddra Level4 by Reaction	Device related infection	1	0.96595	0.13618	6.85186	1.00000	0.09794
Meddra Level4 by Reaction	Diarrhoea	38	1.25585	0.91926	1.71570	0.16491	3.72184
Meddra Level4 by Reaction	Disease progression	40	6.75054	4.98142	9.14796	0.00000	3.91773
Meddra Level4 by Reaction	Disorientation	3	1.05840	0.34189	3.27652	0.76384	0.29383
Meddra Level4 by Reaction	Disseminated intravascular coagulation	1	0.92602	0.13055	6.56861	1.00000	0.09794
Meddra Level4 by Reaction	Dizziness	8	0.27700	0.13890	0.55239	0.00001	0.78355
Meddra Level4 by Reaction	Drowning	1	15.25675	2.14699	108.41645	0.06356	0.09794
Meddra Level4 by Reaction	Drug administration error	1	0.28019	0.03950	1.98730	0.27958	0.09794
Meddra Level4 by Reaction	Drug dispensing error	1	0.57926	0.08167	4.10868	1.00000	0.09794
Meddra Level4 by Reaction	Drug dose omission	14	0.88268	0.52464	1.48507	0.79931	1.37120
Meddra Level4 by Reaction	Drug ineffective	13	0.22361	0.13029	0.38377	0.00000	1.27326
Meddra Level4 by Reaction	Drug intolerance	1	0.33816	0.04768	2.39848	0.38251	0.09794
Meddra Level4 by Reaction	Dry mouth	1	0.21317	0.03006	1.51198	0.10121	0.09794
Meddra Level4 by Reaction	Duodenitis	1	4.61041	0.64966	32.71835	0.19510	0.09794
Meddra Level4 by Reaction	Dysarthria	3	1.22287	0.39502	3.78570	0.74093	0.29383
Meddra Level4 by Reaction	Dysgeusia	4	0.80623	0.30315	2.14414	1.00000	0.39177
Meddra Level4 by Reaction	Dysphagia	3	0.55975	0.18082	1.73277	0.50913	0.29383
Meddra Level4 by Reaction	Dyspnoea	9	0.28814	0.15035	0.55220	0.00000	0.88149
Meddra Level4 by Reaction	Dyspnoea exertional	1	0.61431	0.08661	4.35733	1.00000	0.09794
Meddra Level4 by Reaction	Dysstasia	2	1.15192	0.28845	4.60022	0.69404	0.19589
Meddra Level4 by Reaction	Dysuria	2	0.86880	0.21756	3.46950	1.00000	0.19589
Meddra Level4 by Reaction	Eating disorder	2	1.72330	0.43150	6.88238	0.32315	0.19589
Meddra Level4 by Reaction	Electrolyte imbalance	1	1.67660	0.23634	11.89383	0.44938	0.09794
Meddra Level4 by Reaction	Embolic cerebral infarction	1	24.28723	3.41391	172.78405	0.04046	0.09794
Meddra Level4 by Reaction	Encephalitis	1	2.83498	0.39957	20.11432	0.29735	0.09794
Meddra Level4 by Reaction	Enteritis	1	3.83294	0.54016	27.19829	0.22975	0.09794
Meddra Level4 by Reaction	Epistaxis	1	0.23412	0.03301	1.66055	0.14171	0.09794
Meddra Level4 by Reaction	Erythema	3	0.33472	0.10813	1.03613	0.04219	0.29383
Meddra Level4 by Reaction	Expired drug administered	1	1.53650	0.21660	10.89975	0.47854	0.09794
Meddra Level4 by Reaction	Extradural abscess	1	21.24305	2.98715	151.06943	0.04610	0.09794
Meddra Level4 by Reaction	Extravasation	1	3.44203	0.48509	24.42322	0.25224	0.09794
Meddra Level4 by Reaction	Eye injury	1	7.31351	1.03021	51.91888	0.12791	0.09794
Meddra Level4 by Reaction	Eyelid ptosis	1	1.73906	0.24514	12.33700	0.43745	0.09794
Meddra Level4 by Reaction	Faecal incontinence	1	1.52062	0.21436	10.78706	0.48208	0.09794
Meddra Level4 by Reaction	Fall	10	0.54051	0.29170	1.00155	0.04516	0.97943
Meddra Level4 by Reaction	Fatigue	31	0.83291	0.58891	1.17802	0.35736	3.03624
Meddra Level4 by Reaction	Fear of disease	1	7.42495	1.04590	52.71077	0.12612	0.09794
Meddra Level4 by Reaction	Febrile neutropenia	4	1.28555	0.48337	3.41898	0.56042	0.39177
Meddra Level4 by Reaction	Feeding disorder	1	1.80928	0.25504	12.83528	0.42475	0.09794
Meddra Level4 by Reaction	Feeling abnormal	3	0.20611	0.06658	0.63801	0.00051	0.29383
Meddra Level4 by Reaction	Femoral neck fracture	4	13.25884	4.98160	35.28922	0.00027	0.39177
Meddra Level4 by Reaction	Femur fracture	4	1.65016	0.62045	4.38880	0.31448	0.39177
Meddra Level4 by Reaction	Fibrin D dimer increased	1	4.64336	0.65430	32.95233	0.19386	0.09794
Meddra Level4 by Reaction	Fluid intake reduced	1	3.67572	0.51801	26.08214	0.23830	0.09794
Meddra Level4 by Reaction	Fluid retention	1	0.34547	0.04871	2.45035	0.38209	0.09794
Meddra Level4 by Reaction	Flushing	1	0.13361	0.01884	0.94764	0.00903	0.09794
Meddra Level4 by Reaction	Formication	1	2.02762	0.28581	14.38459	0.38946	0.09794
Meddra Level4 by Reaction	Fracture	1	1.15757	0.16319	8.21124	0.57866	0.09794
Meddra Level4 by Reaction	Frequent bowel movements	1	1.00376	0.14151	7.12008	0.63094	0.09794
Meddra Level4 by Reaction	Gait disturbance	6	0.52046	0.23436	1.15580	0.13485	0.58766
Meddra Level4 by Reaction	Gamma-glutamyltransferase increased	1	0.57677	0.08132	4.09105	1.00000	0.09794
Meddra Level4 by Reaction	Gammopathy	1	17.36348	2.44280	123.41976	0.05608	0.09794
Meddra Level4 by Reaction	Gastroenteritis norovirus	1	14.07256	1.98064	99.98658	0.06871	0.09794
Meddra Level4 by Reaction	Gastrointestinal disorder	5	1.44278	0.60176	3.45922	0.40701	0.48972
Meddra Level4 by Reaction	Gastrointestinal haemorrhage	5	0.77577	0.32357	1.85993	0.84142	0.48972
Meddra Level4 by Reaction	Gastrointestinal toxicity	2	11.56706	2.89378	46.23613	0.01335	0.19589
Meddra Level4 by Reaction	General physical condition	1	147.09813	20.36152	1062.68372	0.00690	0.09794
Meddra Level4 by Reaction	General physical health deterioration	78	14.63195	11.81903	18.11433	0.00000	7.63957
Meddra Level4 by Reaction	Generalised oedema	2	2.49958	0.62583	9.98334	0.19128	0.19589
Meddra Level4 by Reaction	Genital herpes	1	10.60708	1.49354	75.33122	0.09008	0.09794
Meddra Level4 by Reaction	Genital rash	2	22.27486	5.56728	89.12235	0.00381	0.19589
Meddra Level4 by Reaction	Gingival pain	1	1.96180	0.27653	13.91754	0.39948	0.09794
Meddra Level4 by Reaction	Glomerular filtration rate decreased	1	2.25259	0.31751	15.98102	0.35862	0.09794
Meddra Level4 by Reaction	Glycosylated haemoglobin increased	1	0.85805	0.12097	6.08636	1.00000	0.09794
Meddra Level4 by Reaction	Gout	2	2.00391	0.50175	8.00325	0.26357	0.19589
Meddra Level4 by Reaction	Haematochezia	1	0.41381	0.05834	2.93511	0.73921	0.09794
Meddra Level4 by Reaction	Haematocrit decreased	9	5.69204	2.96947	10.91083	0.00004	0.88149
Meddra Level4 by Reaction	Haematology test abnormal	1	45.06474	6.31799	321.43629	0.02207	0.09794
Meddra Level4 by Reaction	Haematoma	1	0.58276	0.08216	4.13356	1.00000	0.09794
Meddra Level4 by Reaction	Haematotoxicity	6	16.50572	7.42644	36.68499	0.00000	0.58766
Meddra Level4 by Reaction	Haematuria	2	0.91120	0.22817	3.63881	1.00000	0.19589
Meddra Level4 by Reaction	Haemoglobin decreased	73	11.07178	8.87452	13.81307	0.00000	7.14985
Meddra Level4 by Reaction	Haemorrhage	6	0.98290	0.44259	2.18281	1.00000	0.58766
Meddra Level4 by Reaction	Haemorrhage intracranial	1	0.98139	0.13835	6.96142	1.00000	0.09794
Meddra Level4 by Reaction	Haemorrhage urinary tract	1	7.10684	1.00112	50.45040	0.13137	0.09794
Meddra Level4 by Reaction	Haemorrhagic stroke	1	1.84919	0.26066	13.11848	0.41784	0.09794
Meddra Level4 by Reaction	Hallucination	1	0.25601	0.03609	1.81580	0.19896	0.09794
Meddra Level4 by Reaction	Headache	5	0.14564	0.06075	0.34916	0.00000	0.48972
Meddra Level4 by Reaction	Hearing impaired	1	1.18971	0.16772	8.43933	0.56870	0.09794
Meddra Level4 by Reaction	Heart rate increased	1	0.17373	0.02449	1.23219	0.03598	0.09794
Meddra Level4 by Reaction	Heart valve operation	1	43.31223	6.07362	308.86810	0.02295	0.09794
Meddra Level4 by Reaction	Helicobacter gastritis	1	12.47392	1.75599	88.61030	0.07715	0.09794
Meddra Level4 by Reaction	Helicobacter infection	1	4.31444	0.60798	30.61686	0.20699	0.09794
Meddra Level4 by Reaction	Hepatic failure	2	0.95918	0.24019	3.83043	1.00000	0.19589
Meddra Level4 by Reaction	Hepatic function abnormal	2	0.98072	0.24558	3.91645	1.00000	0.19589
Meddra Level4 by Reaction	Hepatomegaly	1	1.33794	0.18861	9.49098	0.52658	0.09794
Meddra Level4 by Reaction	Herpes zoster	2	0.68415	0.17132	2.73204	1.00000	0.19589
Meddra Level4 by Reaction	Hip arthroplasty	1	1.41415	0.19935	10.03165	0.50711	0.09794
Meddra Level4 by Reaction	Hip fracture	3	1.66112	0.53656	5.14259	0.27098	0.29383
Meddra Level4 by Reaction	Hip surgery	1	4.72784	0.66620	33.55218	0.19075	0.09794
Meddra Level4 by Reaction	Hormone therapy	1	236.24851	32.34162	1725.74414	0.00435	0.09794
Meddra Level4 by Reaction	Hospitalisation	21	3.97263	2.60136	6.06676	0.00000	2.05681
Meddra Level4 by Reaction	Hydronephrosis	2	4.50387	1.12746	17.99167	0.07375	0.19589
Meddra Level4 by Reaction	Hypercalcaemia	2	2.93145	0.73394	11.70868	0.14968	0.19589
Meddra Level4 by Reaction	Hyperhidrosis	1	0.12303	0.01735	0.87261	0.00443	0.09794
Meddra Level4 by Reaction	Hypernatraemia	1	3.44965	0.48617	24.47728	0.25176	0.09794
Meddra Level4 by Reaction	Hypersomnia	1	0.62903	0.08868	4.46176	1.00000	0.09794
Meddra Level4 by Reaction	Hypertension	4	0.33101	0.12447	0.88028	0.01316	0.39177
Meddra Level4 by Reaction	Hyperthyroidism	1	1.45751	0.20546	10.33928	0.49662	0.09794
Meddra Level4 by Reaction	Hypoaesthesia	8	0.88250	0.44251	1.75995	0.86768	0.78355
Meddra Level4 by Reaction	Hypoaesthesia oral	2	2.09435	0.52439	8.36452	0.24772	0.19589
Meddra Level4 by Reaction	Hypokalaemia	1	0.39282	0.05538	2.78618	0.52975	0.09794
Meddra Level4 by Reaction	Hypomagnesaemia	1	1.52389	0.21482	10.81025	0.48134	0.09794
Meddra Level4 by Reaction	Hyponatraemia	3	0.91177	0.29453	2.82254	1.00000	0.29383
Meddra Level4 by Reaction	Hypophagia	2	1.10867	0.27762	4.42750	0.70293	0.19589
Meddra Level4 by Reaction	Hypotension	2	0.17892	0.04481	0.71448	0.00219	0.19589
Meddra Level4 by Reaction	Ill-defined disorder	2	1.04858	0.26257	4.18749	0.71678	0.19589
Meddra Level4 by Reaction	Immediate post-injection reaction	1	14.54515	2.04703	103.35047	0.06656	0.09794
Meddra Level4 by Reaction	Inappropriate schedule of drug administration	1	0.14604	0.02059	1.03581	0.01871	0.09794
Meddra Level4 by Reaction	Incorrect dose administered	1	0.11147	0.01572	0.79058	0.00219	0.09794
Meddra Level4 by Reaction	Infection	6	0.88417	0.39814	1.96355	1.00000	0.58766
Meddra Level4 by Reaction	Inflammation	4	1.82731	0.68705	4.85999	0.17836	0.39177
Meddra Level4 by Reaction	Influenza	2	0.42552	0.10656	1.69922	0.34662	0.19589
Meddra Level4 by Reaction	Infusion site extravasation	2	8.44201	2.11256	33.73524	0.02402	0.19589
Meddra Level4 by Reaction	Injection site haematoma	1	0.16611	0.02342	1.17814	0.03704	0.09794
Meddra Level4 by Reaction	Injection site pain	1	0.06246	0.00881	0.44302	0.00000	0.09794
Meddra Level4 by Reaction	Insomnia	1	0.06091	0.00859	0.43199	0.00000	0.09794
Meddra Level4 by Reaction	International normalised ratio increased	1	0.36465	0.05141	2.58640	0.53582	0.09794
Meddra Level4 by Reaction	Interstitial lung disease	1	0.41947	0.05914	2.97523	0.73779	0.09794
Meddra Level4 by Reaction	Intervertebral disc protrusion	1	0.68622	0.09675	4.86748	1.00000	0.09794
Meddra Level4 by Reaction	Intestinal fistula	1	9.98233	1.40568	70.88873	0.09544	0.09794
Meddra Level4 by Reaction	Intestinal haemorrhage	1	2.91883	0.41139	20.70946	0.29020	0.09794
Meddra Level4 by Reaction	Intestinal obstruction	2	1.08977	0.27289	4.35199	0.70710	0.19589
Meddra Level4 by Reaction	Intestinal perforation	1	1.48471	0.20930	10.53228	0.49025	0.09794
Meddra Level4 by Reaction	Intracranial haematoma	1	26.16175	3.67654	186.16355	0.03762	0.09794
Meddra Level4 by Reaction	Intracranial tumour haemorrhage	1	43.31223	6.07362	308.86810	0.02295	0.09794
Meddra Level4 by Reaction	Iritis	4	22.05432	8.28165	58.73139	0.00004	0.39177
Meddra Level4 by Reaction	Ischaemic stroke	2	1.89596	0.47473	7.57207	0.28447	0.19589
Meddra Level4 by Reaction	Jaundice	2	0.95989	0.24037	3.83326	1.00000	0.19589
Meddra Level4 by Reaction	Joint swelling	3	0.56512	0.18256	1.74939	0.50748	0.29383
Meddra Level4 by Reaction	Karnofsky scale	1	N/A	N/A	N/A	N/A	0.09794
Meddra Level4 by Reaction	Laboratory test abnormal	13	9.87726	5.75319	16.95760	0.00000	1.27326
Meddra Level4 by Reaction	Leg amputation	1	3.81792	0.53804	27.09168	0.23054	0.09794
Meddra Level4 by Reaction	Lethargy	2	0.53209	0.13325	2.12480	0.59912	0.19589
Meddra Level4 by Reaction	Leukocytosis	1	0.88795	0.12518	6.29850	1.00000	0.09794
Meddra Level4 by Reaction	Leukopenia	4	1.48443	0.55814	3.94796	0.35197	0.39177
Meddra Level4 by Reaction	Limb injury	1	0.86943	0.12257	6.16714	1.00000	0.09794
Meddra Level4 by Reaction	Lip oedema	1	4.79176	0.67520	34.00614	0.18846	0.09794
Meddra Level4 by Reaction	Liver disorder	3	1.14135	0.36869	3.53333	0.75043	0.29383
Meddra Level4 by Reaction	Liver function test abnormal	2	0.74409	0.18633	2.97143	1.00000	0.19589
Meddra Level4 by Reaction	Liver injury	1	1.26459	0.17827	8.97055	0.54668	0.09794
Meddra Level4 by Reaction	Local swelling	2	0.81058	0.20298	3.23699	1.00000	0.19589
Meddra Level4 by Reaction	Loss of consciousness	4	0.48671	0.18302	1.29438	0.16096	0.39177
Meddra Level4 by Reaction	Lower respiratory tract infection	5	2.89477	1.20726	6.94109	0.03127	0.48972
Meddra Level4 by Reaction	Lumbar vertebral fracture	1	4.20961	0.59321	29.87254	0.21155	0.09794
Meddra Level4 by Reaction	Lung infection	1	0.69367	0.09780	4.92032	1.00000	0.09794
Meddra Level4 by Reaction	Lung neoplasm malignant	1	0.63281	0.08921	4.48856	1.00000	0.09794
Meddra Level4 by Reaction	Lymphadenopathy	1	0.48250	0.06803	3.42233	0.72939	0.09794
Meddra Level4 by Reaction	Lymphocyte count decreased	2	2.56919	0.64326	10.26140	0.18351	0.19589
Meddra Level4 by Reaction	Lymphoedema	1	3.08150	0.43430	21.86407	0.27724	0.09794
Meddra Level4 by Reaction	Lymphopenia	1	1.60185	0.22581	11.36343	0.46450	0.09794
Meddra Level4 by Reaction	Malaise	39	1.56369	1.14938	2.12735	0.00793	3.81978
Meddra Level4 by Reaction	Malignant neoplasm progression	5	1.29557	0.54036	3.10623	0.44566	0.48972
Meddra Level4 by Reaction	Malnutrition	1	1.47432	0.20783	10.45857	0.49267	0.09794
Meddra Level4 by Reaction	Meningeal neoplasm	1	106.79727	14.85753	767.66826	0.00945	0.09794
Meddra Level4 by Reaction	Meningioma	1	6.05295	0.85278	42.96332	0.15239	0.09794
Meddra Level4 by Reaction	Meningitis	1	2.43251	0.34286	17.25790	0.33720	0.09794
Meddra Level4 by Reaction	Mental status changes	2	1.00215	0.25095	4.00204	0.72875	0.19589
Meddra Level4 by Reaction	Metabolic encephalopathy	1	5.92416	0.83465	42.04853	0.15543	0.09794
Meddra Level4 by Reaction	Metastases to adrenals	1	20.73458	2.91584	147.44399	0.04720	0.09794
Meddra Level4 by Reaction	Metastases to bone	37	51.63047	37.58850	70.91811	0.00000	3.62390
Meddra Level4 by Reaction	Metastases to bone marrow	3	105.35406	33.77607	328.61958	0.00000	0.29383
Meddra Level4 by Reaction	Metastases to central nervous system	13	21.90417	12.75311	37.62163	0.00000	1.27326
Meddra Level4 by Reaction	Metastases to liver	29	32.63421	22.77887	46.75350	0.00000	2.84035
Meddra Level4 by Reaction	Metastases to lung	11	19.81017	10.99753	35.68461	0.00000	1.07738
Meddra Level4 by Reaction	Metastases to lymph nodes	6	17.86071	8.03553	39.69932	0.00000	0.58766
Meddra Level4 by Reaction	Metastases to meninges	3	34.24393	11.03509	106.26521	0.00011	0.29383
Meddra Level4 by Reaction	Metastases to pleura	2	46.40596	11.57369	186.06974	0.00091	0.19589
Meddra Level4 by Reaction	Metastases to soft tissue	2	210.70813	51.79434	857.19622	0.00005	0.19589
Meddra Level4 by Reaction	Metastases to spine	9	51.25333	26.68709	98.43350	0.00000	0.88149
Meddra Level4 by Reaction	Metastasis	10	25.64540	13.82636	47.56756	0.00000	0.97943
Meddra Level4 by Reaction	Metastatic neoplasm	2	7.12633	1.78352	28.47427	0.03275	0.19589
Meddra Level4 by Reaction	Metastatic pain	2	106.79727	26.49330	430.51105	0.00018	0.19589
Meddra Level4 by Reaction	Micturition disorder	1	4.65445	0.65586	33.03106	0.19345	0.09794
Meddra Level4 by Reaction	Migraine	1	0.22629	0.03190	1.60498	0.14448	0.09794
Meddra Level4 by Reaction	Mobility decreased	4	1.11065	0.41761	2.95380	0.78730	0.39177
Meddra Level4 by Reaction	Mouth ulceration	1	0.90559	0.12767	6.42362	1.00000	0.09794
Meddra Level4 by Reaction	Movement disorder	1	0.47005	0.06627	3.33401	0.73010	0.09794
Meddra Level4 by Reaction	Multi-organ failure	1	0.42121	0.05939	2.98761	0.73737	0.09794
Meddra Level4 by Reaction	Muscle contractions involuntary	1	4.03321	0.56837	28.62013	0.21971	0.09794
Meddra Level4 by Reaction	Muscle spasms	1	0.09111	0.01285	0.64624	0.00037	0.09794
Meddra Level4 by Reaction	Muscular weakness	4	0.58238	0.21899	1.54881	0.34009	0.39177
Meddra Level4 by Reaction	Musculoskeletal chest pain	3	3.16919	1.02358	9.81241	0.07070	0.29383
Meddra Level4 by Reaction	Musculoskeletal discomfort	1	1.08476	0.15292	7.69475	0.60241	0.09794
Meddra Level4 by Reaction	Musculoskeletal disorder	1	0.91216	0.12859	6.47022	1.00000	0.09794
Meddra Level4 by Reaction	Musculoskeletal pain	3	0.73721	0.23814	2.28213	0.80435	0.29383
Meddra Level4 by Reaction	Musculoskeletal stiffness	1	0.23253	0.03278	1.64926	0.14210	0.09794
Meddra Level4 by Reaction	Myalgia	5	0.49835	0.20786	1.19479	0.14905	0.48972
Meddra Level4 by Reaction	Myasthenia gravis	1	4.78882	0.67479	33.98524	0.18857	0.09794
Meddra Level4 by Reaction	Myocardial infarction	4	0.24772	0.09315	0.65878	0.00062	0.39177
Meddra Level4 by Reaction	Myocardial ischaemia	2	1.82581	0.45717	7.29184	0.29935	0.19589
Meddra Level4 by Reaction	Myopathy	1	1.87094	0.26373	13.27278	0.41417	0.09794
Meddra Level4 by Reaction	Nausea	51	1.16074	0.88827	1.51678	0.27951	4.99510
Meddra Level4 by Reaction	Neck pain	1	0.31596	0.04455	2.24101	0.38829	0.09794
Meddra Level4 by Reaction	Neoplasm malignant	2	0.62455	0.15640	2.49402	0.77708	0.19589
Meddra Level4 by Reaction	Neoplasm progression	7	6.63345	3.16940	13.88359	0.00011	0.68560
Meddra Level4 by Reaction	Nephrostomy	1	79.55307	11.10511	569.89015	0.01262	0.09794
Meddra Level4 by Reaction	Nerve root compression	1	17.36348	2.44280	123.41976	0.05608	0.09794
Meddra Level4 by Reaction	Nervous system disorder	1	0.36947	0.05209	2.62060	0.53430	0.09794
Meddra Level4 by Reaction	Neuralgia	1	0.86567	0.12204	6.14043	1.00000	0.09794
Meddra Level4 by Reaction	Neuroendocrine tumour	1	24.21180	3.40334	172.24583	0.04058	0.09794
Meddra Level4 by Reaction	Neurological symptom	2	5.84642	1.46336	23.35756	0.04675	0.19589
Meddra Level4 by Reaction	Neutropenia	6	1.07130	0.48239	2.37914	0.82991	0.58766
Meddra Level4 by Reaction	Neutropenic sepsis	2	4.52610	1.13302	18.08049	0.07313	0.19589
Meddra Level4 by Reaction	Neutrophil count abnormal	1	7.76514	1.09377	55.12816	0.12095	0.09794
Meddra Level4 by Reaction	Neutrophil count decreased	12	6.49458	3.69974	11.40068	0.00000	1.17532
Meddra Level4 by Reaction	Neutrophil count increased	1	1.49038	0.21010	10.57255	0.48894	0.09794
Meddra Level4 by Reaction	Night sweats	1	0.59138	0.08338	4.19470	1.00000	0.09794
Meddra Level4 by Reaction	Nocturia	1	1.63135	0.22996	11.57271	0.45842	0.09794
Meddra Level4 by Reaction	Non-small cell lung cancer	1	4.71639	0.66459	33.47094	0.19117	0.09794
Meddra Level4 by Reaction	Occupational exposure to radiation	1	3898.10039	353.72813	42957.24703	0.00038	0.09794
Meddra Level4 by Reaction	Ocular hyperaemia	1	0.47005	0.06627	3.33401	0.73010	0.09794
Meddra Level4 by Reaction	Oedema	2	0.57960	0.14514	2.31453	0.78244	0.19589
Meddra Level4 by Reaction	Oedema peripheral	15	1.02746	0.62171	1.69801	0.89461	1.46915
Meddra Level4 by Reaction	Oesophageal ulcer	1	3.46036	0.48768	24.55336	0.25109	0.09794
Meddra Level4 by Reaction	Off label use	15	0.78130	0.47277	1.29120	0.41827	1.46915
Meddra Level4 by Reaction	Oropharyngeal candidiasis	1	19.15528	2.69428	136.18660	0.05099	0.09794
Meddra Level4 by Reaction	Oropharyngeal pain	2	0.37083	0.09287	1.48083	0.19082	0.19589
Meddra Level4 by Reaction	Osteomyelitis	1	0.91817	0.12944	6.51290	1.00000	0.09794
Meddra Level4 by Reaction	Osteonecrosis	9	2.34167	1.22179	4.48801	0.01687	0.88149
Meddra Level4 by Reaction	Oxygen saturation decreased	1	0.43197	0.06090	3.06392	0.73508	0.09794
Meddra Level4 by Reaction	Pain	55	1.85297	1.43289	2.39622	0.00002	5.38688
Meddra Level4 by Reaction	Pain in extremity	9	0.51018	0.26621	0.97772	0.03971	0.88149
Meddra Level4 by Reaction	Pain in jaw	2	1.20126	0.30080	4.79729	0.68490	0.19589
Meddra Level4 by Reaction	Palliative care	1	23.55348	3.31108	167.54855	0.04169	0.09794
Meddra Level4 by Reaction	Palpitations	2	0.29293	0.07336	1.16971	0.07867	0.19589
Meddra Level4 by Reaction	Pancreatic disorder	1	3.67399	0.51777	26.06985	0.23840	0.09794
Meddra Level4 by Reaction	Pancytopenia	20	5.98948	3.88017	9.24542	0.00000	1.95886
Meddra Level4 by Reaction	Paraesthesia	1	0.10172	0.01434	0.72144	0.00108	0.09794
Meddra Level4 by Reaction	Paralysis	2	2.17074	0.54352	8.66967	0.23537	0.19589
Meddra Level4 by Reaction	Paraparesis	1	8.93036	1.25771	63.40983	0.10605	0.09794
Meddra Level4 by Reaction	Parkinson's disease	1	1.25969	0.17758	8.93576	0.54807	0.09794
Meddra Level4 by Reaction	Parosmia	1	2.27560	0.32075	16.14433	0.35573	0.09794
Meddra Level4 by Reaction	Pathological fracture	4	12.41433	4.66455	33.03975	0.00035	0.39177
Meddra Level4 by Reaction	Pelvic discomfort	1	17.17225	2.41596	122.05758	0.05669	0.09794
Meddra Level4 by Reaction	Pelvic fracture	4	8.60983	3.23583	22.90888	0.00134	0.39177
Meddra Level4 by Reaction	Pelvic pain	1	0.75765	0.10681	5.37414	1.00000	0.09794
Meddra Level4 by Reaction	Penile haemorrhage	1	17.75900	2.49832	126.23741	0.05487	0.09794
Meddra Level4 by Reaction	Penile pain	1	3.97157	0.55969	28.18252	0.22270	0.09794
Meddra Level4 by Reaction	Penile ulceration	1	46.68384	6.54365	333.05251	0.02132	0.09794
Meddra Level4 by Reaction	Performance status decreased	1	2.97451	0.41923	21.10467	0.28563	0.09794
Meddra Level4 by Reaction	Periodontal disease	1	7.69615	1.08406	54.63790	0.12196	0.09794
Meddra Level4 by Reaction	Peripheral ischaemia	1	3.80302	0.53595	26.98591	0.23133	0.09794
Meddra Level4 by Reaction	Peripheral sensory neuropathy	1	3.34457	0.47137	23.73141	0.25855	0.09794
Meddra Level4 by Reaction	Petechiae	1	1.59301	0.22456	11.30072	0.46635	0.09794
Meddra Level4 by Reaction	Pharyngeal oedema	1	0.64640	0.09113	4.58496	1.00000	0.09794
Meddra Level4 by Reaction	Photophobia	1	1.02947	0.14513	7.30250	0.62164	0.09794
Meddra Level4 by Reaction	Photosensitivity reaction	1	1.09790	0.15478	7.78796	0.59800	0.09794
Meddra Level4 by Reaction	Pigmentation disorder	3	9.31817	3.00821	28.86373	0.00438	0.29383
Meddra Level4 by Reaction	Platelet count decreased	43	7.52259	5.61380	10.08039	0.00000	4.21156
Meddra Level4 by Reaction	Pleural effusion	5	1.28442	0.53572	3.07952	0.44951	0.48972
Meddra Level4 by Reaction	Pleurodesis	1	97.45251	13.57334	699.67986	0.01034	0.09794
Meddra Level4 by Reaction	Pneumonia	21	1.27006	0.83173	1.93942	0.26263	2.05681
Meddra Level4 by Reaction	Pneumonia aspiration	2	1.49038	0.37319	5.95206	0.38808	0.19589
Meddra Level4 by Reaction	Pneumonitis chemical	1	67.20863	9.39641	480.71553	0.01489	0.09794
Meddra Level4 by Reaction	Poisoning	1	1.01579	0.14320	7.20544	0.62656	0.09794
Meddra Level4 by Reaction	Pollakiuria	2	0.82749	0.20721	3.30451	1.00000	0.19589
Meddra Level4 by Reaction	Pregnancy	1	0.48241	0.06801	3.42170	0.72940	0.09794
Meddra Level4 by Reaction	Presyncope	2	1.48287	0.37131	5.92206	0.39046	0.19589
Meddra Level4 by Reaction	Proctalgia	2	5.09389	1.27509	20.34970	0.05960	0.19589
Meddra Level4 by Reaction	Product contamination	1	5.27483	0.74323	37.43664	0.17280	0.09794
Meddra Level4 by Reaction	Product measured potency issue	1	13.12492	1.84748	93.24237	0.07348	0.09794
Meddra Level4 by Reaction	Prostate cancer	54	50.94323	39.26156	66.10060	0.00000	5.28893
Meddra Level4 by Reaction	Prostate cancer metastatic	29	170.37666	118.53915	244.88285	0.00000	2.84035
Meddra Level4 by Reaction	Prostate cancer stage IV	15	974.52510	571.74837	1661.04393	0.00000	1.46915
Meddra Level4 by Reaction	Prostatic haemorrhage	1	46.40596	6.50493	331.05852	0.02144	0.09794
Meddra Level4 by Reaction	Prostatic specific antigen increased	99	153.10928	126.71431	185.00241	0.00000	9.69638
Meddra Level4 by Reaction	Prostatitis	1	5.12571	0.72223	36.37759	0.17735	0.09794
Meddra Level4 by Reaction	Pruritus	1	0.06215	0.00876	0.44079	0.00000	0.09794
Meddra Level4 by Reaction	Psoas abscess	1	31.06056	4.36229	221.15882	0.03181	0.09794
Meddra Level4 by Reaction	Pulmonary embolism	8	1.13707	0.57016	2.26767	0.70189	0.78355
Meddra Level4 by Reaction	Pulmonary haemorrhage	1	1.80593	0.25457	12.81149	0.42534	0.09794
Meddra Level4 by Reaction	Pyrexia	13	0.65169	0.37971	1.11848	0.13975	1.27326
Meddra Level4 by Reaction	Radicular syndrome	1	119.94155	16.65879	863.56660	0.00843	0.09794
Meddra Level4 by Reaction	Radiculopathy	1	6.83278	0.96255	48.50323	0.13626	0.09794
Meddra Level4 by Reaction	Rales	1	2.62675	0.37023	18.63643	0.31674	0.09794
Meddra Level4 by Reaction	Rash	2	0.09880	0.02474	0.39453	0.00000	0.19589
Meddra Level4 by Reaction	Rash generalised	1	0.37612	0.05303	2.66776	0.53255	0.09794
Meddra Level4 by Reaction	Rash vesicular	1	4.52478	0.63760	32.11035	0.19840	0.09794
Meddra Level4 by Reaction	Rectal haemorrhage	3	1.07806	0.34824	3.33739	0.76029	0.29383
Meddra Level4 by Reaction	Red blood cell count decreased	5	3.25520	1.35755	7.80548	0.02024	0.48972
Meddra Level4 by Reaction	Renal disorder	2	0.77907	0.19509	3.11115	1.00000	0.19589
Meddra Level4 by Reaction	Renal failure	4	0.52321	0.19674	1.39144	0.27058	0.39177
Meddra Level4 by Reaction	Renal failure acute	3	0.34258	0.11067	1.06047	0.05821	0.29383
Meddra Level4 by Reaction	Respiratory failure	2	0.43739	0.10953	1.74660	0.34286	0.19589
Meddra Level4 by Reaction	Respiratory tract infection	1	0.84898	0.11969	6.02206	1.00000	0.09794
Meddra Level4 by Reaction	Retching	1	0.81058	0.11428	5.74967	1.00000	0.09794
Meddra Level4 by Reaction	Retinal exudates	1	12.35531	1.73932	87.76642	0.07786	0.09794
Meddra Level4 by Reaction	Retinal toxicity	1	30.33541	4.26083	215.97592	0.03255	0.09794
Meddra Level4 by Reaction	Rib fracture	1	0.87914	0.12394	6.23599	1.00000	0.09794
Meddra Level4 by Reaction	Scrotal ulcer	1	53.39864	7.47857	381.27814	0.01868	0.09794
Meddra Level4 by Reaction	Secretion discharge	1	2.22876	0.31415	15.81194	0.36166	0.09794
Meddra Level4 by Reaction	Sensory disturbance	1	0.80564	0.11358	5.71461	1.00000	0.09794
Meddra Level4 by Reaction	Sepsis	7	1.08281	0.51749	2.26568	0.69489	0.68560
Meddra Level4 by Reaction	Skin burning sensation	1	0.79521	0.11211	5.64057	1.00000	0.09794
Meddra Level4 by Reaction	Skin discolouration	5	2.02499	0.84456	4.85528	0.10453	0.48972
Meddra Level4 by Reaction	Skin disorder	1	0.62290	0.08782	4.41826	1.00000	0.09794
Meddra Level4 by Reaction	Skin exfoliation	1	0.39811	0.05613	2.82375	0.52930	0.09794
Meddra Level4 by Reaction	Skin hyperpigmentation	7	21.20179	10.12299	44.40543	0.00000	0.68560
Meddra Level4 by Reaction	Skin hypopigmentation	1	18.38727	2.58650	130.71368	0.05305	0.09794
Meddra Level4 by Reaction	Skin odour abnormal	1	3.97765	0.56054	28.22568	0.22240	0.09794
Meddra Level4 by Reaction	Skin ulcer	1	0.70772	0.09977	5.01993	1.00000	0.09794
Meddra Level4 by Reaction	Sleep disorder	1	0.31493	0.04440	2.23376	0.38873	0.09794
Meddra Level4 by Reaction	Small cell lung cancer extensive stage	1	152.86668	21.14481	1105.15145	0.00665	0.09794
Meddra Level4 by Reaction	Small intestinal haemorrhage	1	7.50356	1.05696	53.26935	0.12488	0.09794
Meddra Level4 by Reaction	Speech disorder	3	0.91476	0.29550	2.83181	1.00000	0.29383
Meddra Level4 by Reaction	Spinal column stenosis	1	1.86378	0.26272	13.22200	0.41537	0.09794
Meddra Level4 by Reaction	Spinal compression fracture	1	1.93694	0.27303	13.74115	0.40340	0.09794
Meddra Level4 by Reaction	Spinal cord compression	23	100.06284	66.62608	150.28008	0.00000	2.25269
Meddra Level4 by Reaction	Spinal cord neoplasm	1	25.39479	3.56910	180.68858	0.03873	0.09794
Meddra Level4 by Reaction	Spinal fracture	3	3.07623	0.99356	9.52454	0.07575	0.29383
Meddra Level4 by Reaction	Squamous cell carcinoma	1	1.90803	0.26896	13.53596	0.40805	0.09794
Meddra Level4 by Reaction	Squamous cell carcinoma of skin	1	3.66363	0.51631	25.99631	0.23898	0.09794
Meddra Level4 by Reaction	Stevens-Johnson syndrome	1	0.58565	0.08257	4.15405	1.00000	0.09794
Meddra Level4 by Reaction	Stress fracture	2	4.51300	1.12974	18.02814	0.07350	0.19589
Meddra Level4 by Reaction	Stupor	1	4.06688	0.57311	28.85913	0.21810	0.09794
Meddra Level4 by Reaction	Subdural haematoma	2	2.21452	0.55447	8.84455	0.22870	0.19589
Meddra Level4 by Reaction	Supportive care	1	132.13900	18.32500	952.83580	0.00767	0.09794
Meddra Level4 by Reaction	Surgery	4	1.49224	0.56108	3.96874	0.34982	0.39177
Meddra Level4 by Reaction	Swelling	5	1.15815	0.48305	2.77674	0.62760	0.48972
Meddra Level4 by Reaction	Swelling face	1	0.26314	0.03710	1.86636	0.19742	0.09794
Meddra Level4 by Reaction	Swollen tongue	1	0.48593	0.06851	3.44665	0.72927	0.09794
Meddra Level4 by Reaction	Syncope	4	0.64465	0.24240	1.71441	0.54203	0.39177
Meddra Level4 by Reaction	Systemic inflammatory response syndrome	1	4.21872	0.59450	29.93723	0.21115	0.09794
Meddra Level4 by Reaction	Terminal state	1	2.58666	0.36458	18.35191	0.32076	0.09794
Meddra Level4 by Reaction	Therapeutic response unexpected	1	0.37523	0.05290	2.66147	0.53276	0.09794
Meddra Level4 by Reaction	Therapy cessation	2	1.72007	0.43069	6.86947	0.32394	0.19589
Meddra Level4 by Reaction	Therapy responder	1	19.99026	2.81143	142.13784	0.04891	0.09794
Meddra Level4 by Reaction	Thoracic vertebral fracture	2	12.98285	3.24756	51.90187	0.01073	0.19589
Meddra Level4 by Reaction	Thrombocytopenia	29	4.80398	3.35541	6.87791	0.00000	2.84035
Meddra Level4 by Reaction	Tongue discolouration	1	2.77050	0.39049	19.65669	0.30310	0.09794
Meddra Level4 by Reaction	Tongue paralysis	2	21.09933	5.27403	84.41019	0.00423	0.19589
Meddra Level4 by Reaction	Tongue spasm	1	46.96506	6.58284	335.07067	0.02119	0.09794
Meddra Level4 by Reaction	Tooth disorder	1	0.76053	0.10722	5.39459	1.00000	0.09794
Meddra Level4 by Reaction	Tooth extraction	1	1.11950	0.15782	7.94119	0.59087	0.09794
Meddra Level4 by Reaction	Toxic skin eruption	1	1.73326	0.24433	12.29585	0.43853	0.09794
Meddra Level4 by Reaction	Transfusion	7	11.54993	5.51716	24.17927	0.00000	0.68560
Meddra Level4 by Reaction	Transient ischaemic attack	2	0.77007	0.19284	3.07519	1.00000	0.19589
Meddra Level4 by Reaction	Tumour associated fever	1	71.52478	9.99445	511.86371	0.01401	0.09794
Meddra Level4 by Reaction	Tumour compression	2	122.77482	30.41391	495.61713	0.00013	0.19589
Meddra Level4 by Reaction	Tumour flare	1	24.51635	3.44602	174.41911	0.04009	0.09794
Meddra Level4 by Reaction	Tumour haemorrhage	1	6.99211	0.98498	49.63524	0.13337	0.09794
Meddra Level4 by Reaction	Unevaluable event	4	0.82699	0.31096	2.19935	1.00000	0.39177
Meddra Level4 by Reaction	Unresponsive to stimuli	1	0.59431	0.08379	4.21549	1.00000	0.09794
Meddra Level4 by Reaction	Upper gastrointestinal haemorrhage	1	1.01263	0.14276	7.18297	0.62771	0.09794
Meddra Level4 by Reaction	Ureteral stent insertion	1	58.61805	8.20419	418.81978	0.01704	0.09794
Meddra Level4 by Reaction	Urinary incontinence	3	1.60185	0.51742	4.95907	0.44234	0.29383
Meddra Level4 by Reaction	Urinary retention	5	2.66100	1.10978	6.38047	0.04226	0.48972
Meddra Level4 by Reaction	Urinary tract infection	7	0.82553	0.39454	1.72733	0.73152	0.68560
Meddra Level4 by Reaction	Urine odour abnormal	2	5.74306	1.43751	22.94439	0.04825	0.19589
Meddra Level4 by Reaction	Urosepsis	2	4.01556	1.00526	16.04029	0.08963	0.19589
Meddra Level4 by Reaction	Urticaria	2	0.23534	0.05894	0.93977	0.02253	0.19589
Meddra Level4 by Reaction	Vascular injury	1	8.84926	1.24630	62.83339	0.10697	0.09794
Meddra Level4 by Reaction	Venous thrombosis	1	3.36624	0.47442	23.88518	0.25712	0.09794
Meddra Level4 by Reaction	Ventricular tachycardia	1	0.90580	0.12770	6.42511	1.00000	0.09794
Meddra Level4 by Reaction	Vertigo	1	0.28749	0.04053	2.03911	0.27690	0.09794
Meddra Level4 by Reaction	Viral infection	1	0.55751	0.07860	3.95441	1.00000	0.09794
Meddra Level4 by Reaction	Vision blurred	1	0.12648	0.01783	0.89704	0.00639	0.09794
Meddra Level4 by Reaction	Visual acuity reduced	1	0.30199	0.04258	2.14196	0.27490	0.09794
Meddra Level4 by Reaction	Vomiting	34	1.27435	0.91568	1.77350	0.16799	3.33007
Meddra Level4 by Reaction	Weight decreased	14	0.94900	0.56405	1.59665	1.00000	1.37120
Meddra Level4 by Reaction	White blood cell count decreased	19	3.48364	2.23117	5.43919	0.00000	1.86092
Meddra Level4 by Reaction	White blood cell disorder	1	7.37578	1.03897	52.36137	0.12690	0.09794
Outcome	Death	192	1.85981	1.63722	2.11267	0.00000	18.80509
Outcome	Disability	6	0.24427	0.11000	0.54245	0.00001	0.58766
Outcome	Hospitalization - Initial or Prolonged	245	0.98499	0.88312	1.09862	0.82685	23.99608
Outcome	Life-Threatening	18	0.58249	0.36849	0.92078	0.01702	1.76298
Outcome	Other	564	1.62045	1.53339	1.71245	0.00000	55.23996
Reaction	ABASIA	4	1.18497	0.44555	3.15147	0.58562	0.39177
Reaction	ABDOMINAL DISCOMFORT	2	0.27130	0.06794	1.08337	0.04060	0.19589
Reaction	ABDOMINAL DISTENSION	1	0.17416	0.02456	1.23528	0.05380	0.09794
Reaction	ABDOMINAL PAIN	5	0.37362	0.15584	0.89574	0.01802	0.48972
Reaction	ABDOMINAL PAIN UPPER	4	0.36304	0.13651	0.96547	0.03193	0.39177
Reaction	ABNORMAL LOSS OF WEIGHT	2	5.44808	1.36371	21.76534	0.05297	0.19589
Reaction	ACCIDENT	2	3.35971	0.84112	13.41970	0.12036	0.19589
Reaction	ACIDOSIS	2	3.91670	0.98052	15.64529	0.09346	0.19589
Reaction	ACNE	1	0.56782	0.08005	4.02758	1.00000	0.09794
Reaction	ACTIVITIES OF DAILY LIVING IMPAIRED	1	0.36790	0.05187	2.60947	0.53477	0.09794
Reaction	ACUTE MYELOID LEUKAEMIA	1	1.15022	0.16215	8.15914	0.58098	0.09794
Reaction	ACUTE MYOCARDIAL INFARCTION	1	0.42740	0.06026	3.03150	0.73600	0.09794
Reaction	ACUTE RESPIRATORY FAILURE	1	1.12939	0.15921	8.01137	0.58765	0.09794
Reaction	ADVERSE DRUG REACTION	2	0.62668	0.15693	2.50254	0.77693	0.19589
Reaction	ADVERSE EVENT	2	0.34688	0.08687	1.38516	0.14088	0.19589
Reaction	ALANINE AMINOTRANSFERASE INCREASED	1	0.22368	0.03154	1.58646	0.14590	0.09794
Reaction	ALPHA 1 FOETOPROTEIN INCREASED	2	44.17111	11.01850	177.07377	0.00100	0.19589
Reaction	ANAEMIA	35	2.98228	2.15341	4.13020	0.00000	3.42801
Reaction	ANAEMIA OF MALIGNANT DISEASE	1	58.18060	8.14341	415.67147	0.01717	0.09794
Reaction	ANAL HAEMORRHAGE	1	6.44847	0.90846	45.77296	0.14376	0.09794
Reaction	ANGINA UNSTABLE	1	1.58782	0.22383	11.26389	0.46745	0.09794
Reaction	ANGIOPATHY	1	2.15246	0.30340	15.27047	0.37173	0.09794
Reaction	AORTIC ANEURYSM RUPTURE	1	13.19154	1.85684	93.71647	0.07312	0.09794
Reaction	AORTIC DISORDER	1	14.49108	2.03943	102.96557	0.06680	0.09794
Reaction	APATHY	1	1.13730	0.16033	8.06748	0.58510	0.09794
Reaction	APHAGIA	1	1.48020	0.20866	10.50028	0.49130	0.09794
Reaction	APHASIA	2	1.06396	0.26642	4.24893	0.71307	0.19589
Reaction	ARRHYTHMIA	1	0.31956	0.04505	2.26654	0.38684	0.09794
Reaction	ARTHRALGIA	8	0.40463	0.20290	0.80693	0.00427	0.78355
Reaction	ARTHRITIS INFECTIVE	1	4.07751	0.57461	28.93463	0.21760	0.09794
Reaction	ASCITES	1	0.55671	0.07849	3.94877	1.00000	0.09794
Reaction	ASPARTATE AMINOTRANSFERASE INCREASED	2	0.49619	0.12426	1.98145	0.45241	0.19589
Reaction	ASPIRATION PLEURAL CAVITY	1	18.87700	2.65523	134.20341	0.05172	0.09794
Reaction	ASTHENIA	25	1.17253	0.79610	1.72696	0.38180	2.44858
Reaction	ATRIAL FIBRILLATION	4	0.73620	0.27682	1.95790	0.82720	0.39177
Reaction	ATRIAL TACHYCARDIA	1	8.63367	1.21597	61.30090	0.10948	0.09794
Reaction	AXILLARY MASS	1	15.49941	2.18107	110.14413	0.06260	0.09794
Reaction	Accidental exposure to product	1	0.74420	0.10492	5.27872	1.00000	0.09794
Reaction	Acute kidney injury	3	0.96883	0.31296	2.99921	1.00000	0.29383
Reaction	Administration site extravasation	1	101.24936	14.09548	727.28512	0.00995	0.09794
Reaction	BACK PAIN	15	1.13918	0.68931	1.88266	0.57737	1.46915
Reaction	BACTERAEMIA	1	1.74412	0.24586	12.37288	0.43651	0.09794
Reaction	BALANCE DISORDER	1	0.19384	0.02733	1.37487	0.07263	0.09794
Reaction	BALANOPOSTHITIS	1	33.60431	4.71804	239.34736	0.02944	0.09794
Reaction	BASEDOW'S DISEASE	1	6.75581	0.95172	47.95637	0.13770	0.09794
Reaction	BEDRIDDEN	3	3.80241	1.22803	11.77352	0.04581	0.29383
Reaction	BILIARY TRACT DISORDER	1	9.50756	1.33891	67.51317	0.09995	0.09794
Reaction	BLADDER CANCER	1	0.64554	0.09101	4.57888	1.00000	0.09794
Reaction	BLADDER NECK OBSTRUCTION	1	93.93013	13.08850	674.09336	0.01072	0.09794
Reaction	BLOOD ALKALINE PHOSPHATASE DECREASED	2	56.29026	14.02654	225.89985	0.00062	0.19589
Reaction	BLOOD ALKALINE PHOSPHATASE INCREASED	10	4.81961	2.60059	8.93208	0.00006	0.97943
Reaction	BLOOD BILIRUBIN INCREASED	1	0.48766	0.06875	3.45894	0.72922	0.09794
Reaction	BLOOD CALCIUM INCREASED	1	1.65947	0.23393	11.77229	0.45276	0.09794
Reaction	BLOOD CHOLESTEROL INCREASED	1	0.32549	0.04589	2.30866	0.38491	0.09794
Reaction	BLOOD COUNT ABNORMAL	33	43.82126	31.29672	61.35795	0.00000	3.23213
Reaction	BLOOD CREATININE INCREASED	1	0.23619	0.03330	1.67524	0.14132	0.09794
Reaction	BLOOD DISORDER	1	2.03769	0.28723	14.45605	0.38797	0.09794
Reaction	BLOOD GLUCOSE FLUCTUATION	1	1.31161	0.18490	9.30414	0.53364	0.09794
Reaction	BLOOD LACTATE DEHYDROGENASE INCREASED	4	3.01186	1.13234	8.01108	0.04586	0.39177
Reaction	BLOOD MAGNESIUM DECREASED	1	2.36751	0.33370	16.79658	0.34464	0.09794
Reaction	BLOOD POTASSIUM DECREASED	2	1.08288	0.27116	4.32448	0.70866	0.19589
Reaction	BLOOD PRESSURE DECREASED	2	0.50204	0.12572	2.00480	0.45192	0.19589
Reaction	BLOOD PRESSURE DIASTOLIC INCREASED	1	5.70315	0.80353	40.47866	0.16094	0.09794
Reaction	BLOOD TEST ABNORMAL	4	7.53074	2.83047	20.03631	0.00217	0.39177
Reaction	BLOOD TESTOSTERONE INCREASED	1	7.68856	1.08299	54.58396	0.12207	0.09794
Reaction	BLOOD UREA INCREASED	1	0.67145	0.09466	4.76267	1.00000	0.09794
Reaction	BLOOD URINE PRESENT	1	0.84165	0.11865	5.97004	1.00000	0.09794
Reaction	BODY TEMPERATURE	1	53.76690	7.52980	383.92537	0.01855	0.09794
Reaction	BODY TEMPERATURE INCREASED	1	0.76772	0.10823	5.44559	1.00000	0.09794
Reaction	BONE CANCER METASTATIC	1	40.81781	5.72563	290.98883	0.02433	0.09794
Reaction	BONE LESION	1	4.43975	0.62563	31.50657	0.20178	0.09794
Reaction	BONE MARROW DISORDER	1	5.72829	0.80707	40.65724	0.16029	0.09794
Reaction	BONE MARROW FAILURE	18	13.73780	8.68724	21.72464	0.00000	1.76298
Reaction	BONE MARROW TOXICITY	4	41.91506	15.71996	111.76063	0.00000	0.39177
Reaction	BONE PAIN	35	10.41557	7.51954	14.42696	0.00000	3.42801
Reaction	BONE SCAN	1	974.52510	121.99275	7784.88216	0.00115	0.09794
Reaction	BONE SCAN ABNORMAL	2	47.82945	11.92720	191.80162	0.00086	0.19589
Reaction	BRAIN MASS	2	39.77653	9.92614	159.39457	0.00123	0.19589
Reaction	BRAIN NEOPLASM	1	2.04625	0.28843	14.51677	0.38671	0.09794
Reaction	BRAIN OPERATION	3	30.17884	9.72799	93.62290	0.00015	0.29383
Reaction	BURNOUT SYNDROME	1	27.94337	3.92603	198.88583	0.03528	0.09794
Reaction	BURSITIS	1	1.65314	0.23303	11.72734	0.45402	0.09794
Reaction	Bone marrow infiltration	2	294.19626	71.78989	1205.62155	0.00002	0.19589
Reaction	C-REACTIVE PROTEIN INCREASED	2	1.15972	0.29040	4.63136	0.69252	0.19589
Reaction	CACHEXIA	1	3.25656	0.45897	23.10665	0.26452	0.09794
Reaction	CANCER PAIN	3	34.19386	11.01900	106.10947	0.00011	0.29383
Reaction	CARCINOEMBRYONIC ANTIGEN INCREASED	1	11.26619	1.58621	80.01883	0.08505	0.09794
Reaction	CARDIAC ARREST	2	0.34797	0.08714	1.38955	0.14073	0.19589
Reaction	CARDIAC DISORDER	5	0.81438	0.33967	1.95249	0.83915	0.48972
Reaction	CARDIAC FAILURE	2	0.43938	0.11003	1.75458	0.34240	0.19589
Reaction	CARDIAC FAILURE ACUTE	1	3.33313	0.46975	23.65021	0.25931	0.09794
Reaction	CARDIAC FAILURE CONGESTIVE	1	0.13238	0.01866	0.93893	0.00914	0.09794
Reaction	CARDIO-RESPIRATORY ARREST	1	0.32320	0.04557	2.29238	0.38559	0.09794
Reaction	CATHETER SITE SWELLING	2	45.32675	11.30561	181.72514	0.00095	0.19589
Reaction	CELLULITIS	2	0.68289	0.17101	2.72702	1.00000	0.19589
Reaction	CENTRAL NERVOUS SYSTEM LESION	1	1.03302	0.14563	7.32766	0.62037	0.09794
Reaction	CEREBRAL HAEMORRHAGE	4	1.77297	0.66662	4.71546	0.29612	0.39177
Reaction	CEREBRAL THROMBOSIS	1	4.77124	0.67231	33.86037	0.18919	0.09794
Reaction	CEREBROVASCULAR ACCIDENT	11	0.85871	0.47705	1.54570	0.77746	1.07738
Reaction	CERVICAL VERTEBRAL FRACTURE	1	5.28556	0.74474	37.51283	0.17249	0.09794
Reaction	CHEST PAIN	4	0.31932	0.12007	0.84921	0.00981	0.39177
Reaction	CHILLS	1	0.14558	0.02053	1.03258	0.01882	0.09794
Reaction	CHRONIC LYMPHOCYTIC LEUKAEMIA RECURRENT	1	31.56357	4.43265	224.75453	0.03131	0.09794
Reaction	CHRONIC OBSTRUCTIVE PULMONARY DISEASE	1	0.31772	0.04479	2.25352	0.38755	0.09794
Reaction	CIRCULATORY COLLAPSE	1	0.80924	0.11409	5.74012	1.00000	0.09794
Reaction	CIRCUMSTANCE OR INFORMATION CAPABLE OF LEADING TO MEDICATION ERROR	1	0.96691	0.13631	6.85866	1.00000	0.09794
Reaction	COGNITIVE DISORDER	1	0.40407	0.05697	2.86604	0.52902	0.09794
Reaction	COLD SWEAT	1	0.89079	0.12558	6.31865	1.00000	0.09794
Reaction	COLITIS ULCERATIVE	1	0.69634	0.09817	4.93922	1.00000	0.09794
Reaction	COMA	3	1.06705	0.34468	3.30328	0.76225	0.29383
Reaction	COMPUTERISED TOMOGRAM ABNORMAL	1	4.66838	0.65783	33.13002	0.19293	0.09794
Reaction	CONDITION AGGRAVATED	8	0.69374	0.34787	1.38349	0.37280	0.78355
Reaction	CONFUSIONAL STATE	6	0.60937	0.27440	1.35326	0.26238	0.58766
Reaction	CONJUNCTIVITIS	1	1.50245	0.21180	10.65814	0.48618	0.09794
Reaction	CONSTIPATION	5	0.48291	0.20142	1.15777	0.11511	0.48972
Reaction	CONTUSION	2	0.37383	0.09362	1.49279	0.19027	0.19589
Reaction	COORDINATION ABNORMAL	1	0.86174	0.12149	6.11260	1.00000	0.09794
Reaction	COUGH	3	0.22789	0.07362	0.70543	0.00193	0.29383
Reaction	CYST	1	1.43392	0.20214	10.17190	0.50228	0.09794
Reaction	CYSTITIS	1	0.53860	0.07593	3.82027	1.00000	0.09794
Reaction	CYTOMEGALOVIRUS INFECTION	1	1.32005	0.18609	9.36401	0.53135	0.09794
Reaction	Cholangiocarcinoma	1	22.33868	3.14078	158.88284	0.04390	0.09794
Reaction	Clostridium difficile infection	2	2.46793	0.61791	9.85690	0.19497	0.19589
Reaction	Cytopenia	2	10.79806	2.70158	43.15931	0.01519	0.19589
Reaction	DEAFNESS	1	0.74719	0.10534	5.29997	1.00000	0.09794
Reaction	DEAFNESS TRANSITORY	1	18.56238	2.61108	131.96147	0.05257	0.09794
Reaction	DEATH	100	2.28773	1.89909	2.75589	0.00000	9.79432
Reaction	DECREASED APPETITE	17	1.51847	0.94768	2.43305	0.09504	1.66503
Reaction	DECUBITUS ULCER	2	3.73471	0.93498	14.91806	0.10117	0.19589
Reaction	DEEP VEIN THROMBOSIS	2	0.37654	0.09429	1.50361	0.18991	0.19589
Reaction	DEHYDRATION	10	1.16326	0.62777	2.15554	0.60425	0.97943
Reaction	DELIRIUM	2	1.08018	0.27048	4.31370	0.70928	0.19589
Reaction	DEMENTIA	2	1.67067	0.41833	6.67218	0.33642	0.19589
Reaction	DEPRESSED LEVEL OF CONSCIOUSNESS	2	0.83538	0.20919	3.33602	1.00000	0.19589
Reaction	DEPRESSED MOOD	1	0.37005	0.05217	2.62470	0.53413	0.09794
Reaction	DEPRESSION	1	0.06499	0.00916	0.46093	0.00001	0.09794
Reaction	DERMATITIS	1	1.31293	0.18508	9.31354	0.53328	0.09794
Reaction	DERMATITIS CONTACT	1	1.62692	0.22934	11.54131	0.45932	0.09794
Reaction	DEVICE DISLOCATION	1	0.40884	0.05764	2.89986	0.74057	0.09794
Reaction	DEVICE RELATED INFECTION	1	0.96595	0.13618	6.85186	1.00000	0.09794
Reaction	DIARRHOEA	38	1.25733	0.92034	1.71772	0.16463	3.72184
Reaction	DISEASE PROGRESSION	40	6.75054	4.98142	9.14796	0.00000	3.91773
Reaction	DISORIENTATION	3	1.05840	0.34189	3.27652	0.76384	0.29383
Reaction	DISSEMINATED INTRAVASCULAR COAGULATION	1	0.92602	0.13055	6.56861	1.00000	0.09794
Reaction	DIZZINESS	8	0.27700	0.13890	0.55239	0.00001	0.78355
Reaction	DROWNING	1	15.25675	2.14699	108.41645	0.06356	0.09794
Reaction	DRUG ADMINISTRATION ERROR	1	0.28019	0.03950	1.98730	0.27958	0.09794
Reaction	DRUG DISPENSING ERROR	1	0.59255	0.08354	4.20299	1.00000	0.09794
Reaction	DRUG DOSE OMISSION	14	0.88268	0.52464	1.48507	0.79931	1.37120
Reaction	DRUG INEFFECTIVE	13	0.22361	0.13029	0.38377	0.00000	1.27326
Reaction	DRUG INTOLERANCE	1	0.33816	0.04768	2.39848	0.38251	0.09794
Reaction	DRY MOUTH	1	0.21317	0.03006	1.51198	0.10121	0.09794
Reaction	DUODENITIS	1	4.61041	0.64966	32.71835	0.19510	0.09794
Reaction	DYSARTHRIA	3	1.22287	0.39502	3.78570	0.74093	0.29383
Reaction	DYSGEUSIA	4	0.80623	0.30315	2.14414	1.00000	0.39177
Reaction	DYSPHAGIA	3	0.55975	0.18082	1.73277	0.50913	0.29383
Reaction	DYSPNOEA	9	0.28871	0.15065	0.55329	0.00000	0.88149
Reaction	DYSPNOEA EXERTIONAL	1	0.61431	0.08661	4.35733	1.00000	0.09794
Reaction	DYSSTASIA	2	1.15192	0.28845	4.60022	0.69404	0.19589
Reaction	DYSURIA	2	0.87089	0.21808	3.47783	1.00000	0.19589
Reaction	EATING DISORDER	2	1.72330	0.43150	6.88238	0.32315	0.19589
Reaction	ELECTROLYTE IMBALANCE	1	1.67660	0.23634	11.89383	0.44938	0.09794
Reaction	EMBOLIC CEREBRAL INFARCTION	1	24.28723	3.41391	172.78405	0.04046	0.09794
Reaction	ENCEPHALITIS	1	2.83498	0.39957	20.11432	0.29735	0.09794
Reaction	ENTERITIS	1	3.83294	0.54016	27.19829	0.22975	0.09794
Reaction	EPISTAXIS	1	0.23412	0.03301	1.66055	0.14171	0.09794
Reaction	ERYTHEMA	3	0.33472	0.10813	1.03613	0.04219	0.29383
Reaction	EXPIRED DRUG ADMINISTERED	1	1.53650	0.21660	10.89975	0.47854	0.09794
Reaction	EXTRADURAL ABSCESS	1	21.24305	2.98715	151.06943	0.04610	0.09794
Reaction	EXTRAVASATION	1	3.44203	0.48509	24.42322	0.25224	0.09794
Reaction	EYE INJURY	1	7.31351	1.03021	51.91888	0.12791	0.09794
Reaction	EYELID PTOSIS	1	1.73906	0.24514	12.33700	0.43745	0.09794
Reaction	Expired product administered	1	0.74405	0.10490	5.27771	1.00000	0.09794
Reaction	Exposure during pregnancy	1	0.40247	0.05674	2.85465	0.52907	0.09794
Reaction	Extradural neoplasm	1	354.37276	47.81015	2626.63994	0.00295	0.09794
Reaction	FAECAL INCONTINENCE	1	1.52062	0.21436	10.78706	0.48208	0.09794
Reaction	FALL	10	0.54051	0.29170	1.00155	0.04516	0.97943
Reaction	FALSE POSITIVE INVESTIGATION RESULT	1	19.68738	2.76894	139.97891	0.04965	0.09794
Reaction	FATIGUE	31	0.83314	0.58907	1.17833	0.35731	3.03624
Reaction	FEAR OF DISEASE	1	7.42495	1.04590	52.71077	0.12612	0.09794
Reaction	FEBRILE NEUTROPENIA	4	1.28555	0.48337	3.41898	0.56042	0.39177
Reaction	FEEDING DISORDER	1	1.80928	0.25504	12.83528	0.42475	0.09794
Reaction	FEELING ABNORMAL	3	0.20611	0.06658	0.63801	0.00051	0.29383
Reaction	FEMORAL NECK FRACTURE	4	13.25884	4.98160	35.28922	0.00027	0.39177
Reaction	FEMUR FRACTURE	4	1.65016	0.62045	4.38880	0.31448	0.39177
Reaction	FIBRIN D DIMER INCREASED	1	4.64336	0.65430	32.95233	0.19386	0.09794
Reaction	FLUID INTAKE REDUCED	1	3.67572	0.51801	26.08214	0.23830	0.09794
Reaction	FLUID RETENTION	1	0.34547	0.04871	2.45035	0.38209	0.09794
Reaction	FLUSHING	1	0.13361	0.01884	0.94764	0.00903	0.09794
Reaction	FORMICATION	1	2.02762	0.28581	14.38459	0.38946	0.09794
Reaction	FRACTURE	1	1.15757	0.16319	8.21124	0.57866	0.09794
Reaction	FRACTURE PAIN	1	53.76690	7.52980	383.92537	0.01855	0.09794
Reaction	FREQUENT BOWEL MOVEMENTS	1	1.00376	0.14151	7.12008	0.63094	0.09794
Reaction	GAIT DISTURBANCE	6	0.54250	0.24429	1.20474	0.16972	0.58766
Reaction	GAMMA-GLUTAMYLTRANSFERASE INCREASED	1	0.57677	0.08132	4.09105	1.00000	0.09794
Reaction	GASTROENTERITIS NOROVIRUS	1	14.59963	2.05468	103.73826	0.06632	0.09794
Reaction	GASTROINTESTINAL DISORDER	5	1.44278	0.60176	3.45922	0.40701	0.48972
Reaction	GASTROINTESTINAL HAEMORRHAGE	5	0.77577	0.32357	1.85993	0.84142	0.48972
Reaction	GASTROINTESTINAL TOXICITY	2	11.56706	2.89378	46.23613	0.01335	0.19589
Reaction	GENERAL PHYSICAL CONDITION	1	147.09813	20.36152	1062.68372	0.00690	0.09794
Reaction	GENERAL PHYSICAL HEALTH DETERIORATION	78	14.63195	11.81903	18.11433	0.00000	7.63957
Reaction	GENERALISED OEDEMA	2	2.49958	0.62583	9.98334	0.19128	0.19589
Reaction	GENITAL HERPES	1	10.60708	1.49354	75.33122	0.09008	0.09794
Reaction	GENITAL RASH	2	22.27486	5.56728	89.12235	0.00381	0.19589
Reaction	GINGIVAL PAIN	1	1.96180	0.27653	13.91754	0.39948	0.09794
Reaction	GLOMERULAR FILTRATION RATE DECREASED	1	2.25259	0.31751	15.98102	0.35862	0.09794
Reaction	GLYCOSYLATED HAEMOGLOBIN INCREASED	1	0.85805	0.12097	6.08636	1.00000	0.09794
Reaction	GOUT	2	2.00391	0.50175	8.00325	0.26357	0.19589
Reaction	HAEMATOCHEZIA	1	0.41381	0.05834	2.93511	0.73921	0.09794
Reaction	HAEMATOCRIT DECREASED	9	5.69204	2.96947	10.91083	0.00004	0.88149
Reaction	HAEMATOLOGY TEST ABNORMAL	1	45.06474	6.31799	321.43629	0.02207	0.09794
Reaction	HAEMATOMA	1	0.58276	0.08216	4.13356	1.00000	0.09794
Reaction	HAEMATOTOXICITY	6	16.50572	7.42644	36.68499	0.00000	0.58766
Reaction	HAEMATURIA	2	0.91120	0.22817	3.63881	1.00000	0.19589
Reaction	HAEMOGLOBIN DECREASED	73	11.07178	8.87452	13.81307	0.00000	7.14985
Reaction	HAEMORRHAGE	6	0.98290	0.44259	2.18281	1.00000	0.58766
Reaction	HAEMORRHAGE INTRACRANIAL	1	0.98139	0.13835	6.96142	1.00000	0.09794
Reaction	HAEMORRHAGE URINARY TRACT	1	7.10684	1.00112	50.45040	0.13137	0.09794
Reaction	HAEMORRHAGIC STROKE	1	1.84919	0.26066	13.11848	0.41784	0.09794
Reaction	HALLUCINATION	1	0.25601	0.03609	1.81580	0.19896	0.09794
Reaction	HEADACHE	5	0.14565	0.06075	0.34918	0.00000	0.48972
Reaction	HEARING IMPAIRED	1	1.22083	0.17210	8.66006	0.55936	0.09794
Reaction	HEART RATE INCREASED	1	0.17373	0.02449	1.23219	0.03598	0.09794
Reaction	HEART VALVE OPERATION	1	43.31223	6.07362	308.86810	0.02295	0.09794
Reaction	HELICOBACTER GASTRITIS	1	13.01536	1.83208	92.46278	0.07407	0.09794
Reaction	HELICOBACTER INFECTION	1	4.31444	0.60798	30.61686	0.20699	0.09794
Reaction	HEPATIC FAILURE	2	0.95918	0.24019	3.83043	1.00000	0.19589
Reaction	HEPATIC FUNCTION ABNORMAL	2	0.98072	0.24558	3.91645	1.00000	0.19589
Reaction	HEPATOMEGALY	1	1.33794	0.18861	9.49098	0.52658	0.09794
Reaction	HERPES ZOSTER	2	0.68415	0.17132	2.73204	1.00000	0.19589
Reaction	HIP ARTHROPLASTY	1	1.41415	0.19935	10.03165	0.50711	0.09794
Reaction	HIP FRACTURE	3	1.66112	0.53656	5.14259	0.27098	0.29383
Reaction	HIP SURGERY	1	4.72784	0.66620	33.55218	0.19075	0.09794
Reaction	HORMONE THERAPY	1	236.24851	32.34162	1725.74414	0.00435	0.09794
Reaction	HOSPITALISATION	21	3.97263	2.60136	6.06676	0.00000	2.05681
Reaction	HYDRONEPHROSIS	2	4.51692	1.13072	18.04381	0.07339	0.19589
Reaction	HYPERCALCAEMIA	2	2.93145	0.73394	11.70868	0.14968	0.19589
Reaction	HYPERHIDROSIS	1	0.12303	0.01735	0.87261	0.00443	0.09794
Reaction	HYPERNATRAEMIA	1	3.44965	0.48617	24.47728	0.25176	0.09794
Reaction	HYPERSOMNIA	1	0.62903	0.08868	4.46176	1.00000	0.09794
Reaction	HYPERTENSION	4	0.33101	0.12447	0.88028	0.01316	0.39177
Reaction	HYPERTHYROIDISM	1	1.45751	0.20546	10.33928	0.49662	0.09794
Reaction	HYPOAESTHESIA	8	0.88250	0.44251	1.75995	0.86768	0.78355
Reaction	HYPOAESTHESIA ORAL	2	2.09435	0.52439	8.36452	0.24772	0.19589
Reaction	HYPOKALAEMIA	1	0.39282	0.05538	2.78618	0.52975	0.09794
Reaction	HYPOMAGNESAEMIA	1	1.52389	0.21482	10.81025	0.48134	0.09794
Reaction	HYPONATRAEMIA	3	0.91177	0.29453	2.82254	1.00000	0.29383
Reaction	HYPOPHAGIA	2	1.47168	0.36851	5.87734	0.39405	0.19589
Reaction	HYPOTENSION	2	0.17892	0.04481	0.71448	0.00219	0.19589
Reaction	Hemianaesthesia	1	35.11802	4.92963	250.17629	0.02820	0.09794
Reaction	Hepatocellular carcinoma	1	3.49919	0.49315	24.82899	0.24868	0.09794
Reaction	Hormone-refractory prostate cancer	10	1039.49344	538.89039	2005.13246	0.00000	0.97943
Reaction	ILL-DEFINED DISORDER	2	1.04858	0.26257	4.18749	0.71678	0.19589
Reaction	IMMEDIATE POST-INJECTION REACTION	1	14.54515	2.04703	103.35047	0.06656	0.09794
Reaction	INAPPROPRIATE SCHEDULE OF DRUG ADMINISTRATION	1	0.14604	0.02059	1.03581	0.01871	0.09794
Reaction	INCORRECT DOSE ADMINISTERED	1	0.12602	0.01777	0.89378	0.00642	0.09794
Reaction	INFECTION	6	0.88417	0.39814	1.96355	1.00000	0.58766
Reaction	INFLAMMATION	4	1.83138	0.68858	4.87083	0.17740	0.39177
Reaction	INFLUENZA	2	0.42552	0.10656	1.69922	0.34662	0.19589
Reaction	INFUSION SITE EXTRAVASATION	2	8.44201	2.11256	33.73524	0.02402	0.19589
Reaction	INJECTION SITE BRUISING	1	0.22648	0.03193	1.60633	0.14439	0.09794
Reaction	INJECTION SITE PAIN	1	0.06293	0.00887	0.44635	0.00000	0.09794
Reaction	INSOMNIA	1	0.06091	0.00859	0.43199	0.00000	0.09794
Reaction	INTERNATIONAL NORMALISED RATIO INCREASED	1	0.36465	0.05141	2.58640	0.53582	0.09794
Reaction	INTERSTITIAL LUNG DISEASE	1	0.41947	0.05914	2.97523	0.73779	0.09794
Reaction	INTERVERTEBRAL DISC PROTRUSION	1	0.68622	0.09675	4.86748	1.00000	0.09794
Reaction	INTESTINAL FISTULA	1	10.96512	1.54388	77.87755	0.08728	0.09794
Reaction	INTESTINAL HAEMORRHAGE	1	2.95199	0.41606	20.94479	0.28746	0.09794
Reaction	INTESTINAL OBSTRUCTION	2	1.08977	0.27289	4.35199	0.70710	0.19589
Reaction	INTESTINAL PERFORATION	1	1.48471	0.20930	10.53228	0.49025	0.09794
Reaction	INTRACRANIAL HAEMATOMA	1	26.16175	3.67654	186.16355	0.03762	0.09794
Reaction	INTRACRANIAL TUMOUR HAEMORRHAGE	1	43.31223	6.07362	308.86810	0.02295	0.09794
Reaction	IRITIS	4	22.05432	8.28165	58.73139	0.00004	0.39177
Reaction	ISCHAEMIC STROKE	2	1.89596	0.47473	7.57207	0.28447	0.19589
Reaction	JAUNDICE	2	0.95989	0.24037	3.83326	1.00000	0.19589
Reaction	JOINT SWELLING	3	0.56572	0.18275	1.75125	0.50731	0.29383
Reaction	Karnofsky scale	1	N/A	N/A	N/A	N/A	0.09794
Reaction	LABORATORY TEST ABNORMAL	13	9.87726	5.75319	16.95760	0.00000	1.27326
Reaction	LEG AMPUTATION	1	3.81792	0.53804	27.09168	0.23054	0.09794
Reaction	LETHARGY	2	0.53209	0.13325	2.12480	0.59912	0.19589
Reaction	LEUKOCYTOSIS	1	0.88795	0.12518	6.29850	1.00000	0.09794
Reaction	LEUKOPENIA	4	1.48443	0.55814	3.94796	0.35197	0.39177
Reaction	LIMB INJURY	1	0.86943	0.12257	6.16714	1.00000	0.09794
Reaction	LIP OEDEMA	1	4.79176	0.67520	34.00614	0.18846	0.09794
Reaction	LIVER DISORDER	3	1.14135	0.36869	3.53333	0.75043	0.29383
Reaction	LIVER FUNCTION TEST ABNORMAL	2	0.74409	0.18633	2.97143	1.00000	0.19589
Reaction	LIVER INJURY	1	1.26459	0.17827	8.97055	0.54668	0.09794
Reaction	LOCAL SWELLING	2	0.81058	0.20298	3.23699	1.00000	0.19589
Reaction	LOSS OF CONSCIOUSNESS	4	0.48671	0.18302	1.29438	0.16096	0.39177
Reaction	LOWER RESPIRATORY TRACT INFECTION	5	2.89477	1.20726	6.94109	0.03127	0.48972
Reaction	LUMBAR VERTEBRAL FRACTURE	1	4.20961	0.59321	29.87254	0.21155	0.09794
Reaction	LUNG INFECTION	1	0.69765	0.09836	4.94850	1.00000	0.09794
Reaction	LUNG NEOPLASM MALIGNANT	1	0.63281	0.08921	4.48856	1.00000	0.09794
Reaction	LYMPHADENOPATHY	1	0.48250	0.06803	3.42233	0.72939	0.09794
Reaction	LYMPHOCYTE COUNT DECREASED	2	2.56919	0.64326	10.26140	0.18351	0.19589
Reaction	LYMPHOEDEMA	1	3.08150	0.43430	21.86407	0.27724	0.09794
Reaction	LYMPHOPENIA	1	1.60185	0.22581	11.36343	0.46450	0.09794
Reaction	MALAISE	39	1.56369	1.14938	2.12735	0.00793	3.81978
Reaction	MALIGNANT NEOPLASM PROGRESSION	5	1.29557	0.54036	3.10623	0.44566	0.48972
Reaction	MALNUTRITION	1	1.48726	0.20965	10.55036	0.48966	0.09794
Reaction	MENINGIOMA	1	6.05295	0.85278	42.96332	0.15239	0.09794
Reaction	MENINGITIS	1	2.43251	0.34286	17.25790	0.33720	0.09794
Reaction	MENTAL STATUS CHANGES	2	1.00215	0.25095	4.00204	0.72875	0.19589
Reaction	METABOLIC ENCEPHALOPATHY	1	5.92416	0.83465	42.04853	0.15543	0.09794
Reaction	METASTASES TO ADRENALS	1	20.73458	2.91584	147.44399	0.04720	0.09794
Reaction	METASTASES TO BONE	37	51.63047	37.58850	70.91811	0.00000	3.62390
Reaction	METASTASES TO BONE MARROW	3	105.35406	33.77607	328.61958	0.00000	0.29383
Reaction	METASTASES TO CENTRAL NERVOUS SYSTEM	13	21.90417	12.75311	37.62163	0.00000	1.27326
Reaction	METASTASES TO LIVER	29	32.63421	22.77887	46.75350	0.00000	2.84035
Reaction	METASTASES TO LUNG	11	19.81017	10.99753	35.68461	0.00000	1.07738
Reaction	METASTASES TO LYMPH NODES	6	17.86071	8.03553	39.69932	0.00000	0.58766
Reaction	METASTASES TO MENINGES	3	34.24393	11.03509	106.26521	0.00011	0.29383
Reaction	METASTASES TO PLEURA	2	46.40596	11.57369	186.06974	0.00091	0.19589
Reaction	METASTASES TO SOFT TISSUE	2	210.70813	51.79434	857.19622	0.00005	0.19589
Reaction	METASTASES TO SPINE	9	51.25333	26.68709	98.43350	0.00000	0.88149
Reaction	METASTASIS	10	25.64540	13.82636	47.56756	0.00000	0.97943
Reaction	METASTATIC NEOPLASM	2	7.12633	1.78352	28.47427	0.03275	0.19589
Reaction	METASTATIC PAIN	2	106.79727	26.49330	430.51105	0.00018	0.19589
Reaction	MICTURITION DISORDER	1	4.65445	0.65586	33.03106	0.19345	0.09794
Reaction	MIGRAINE	1	0.22636	0.03191	1.60549	0.14444	0.09794
Reaction	MOBILITY DECREASED	4	1.11065	0.41761	2.95380	0.78730	0.39177
Reaction	MONOCLONAL GAMMOPATHY	1	27.25944	3.83027	194.00134	0.03614	0.09794
Reaction	MOUTH ULCERATION	1	0.90559	0.12767	6.42362	1.00000	0.09794
Reaction	MOVEMENT DISORDER	1	0.47005	0.06627	3.33401	0.73010	0.09794
Reaction	MULTI-ORGAN FAILURE	1	0.42121	0.05939	2.98761	0.73737	0.09794
Reaction	MUSCLE CONTRACTIONS INVOLUNTARY	1	4.03321	0.56837	28.62013	0.21971	0.09794
Reaction	MUSCLE SPASMS	1	0.09309	0.01312	0.66024	0.00055	0.09794
Reaction	MUSCULAR WEAKNESS	4	0.58238	0.21899	1.54881	0.34009	0.39177
Reaction	MUSCULOSKELETAL CHEST PAIN	3	3.34362	1.07990	10.35261	0.06235	0.29383
Reaction	MUSCULOSKELETAL DISCOMFORT	1	1.08612	0.15312	7.70440	0.60195	0.09794
Reaction	MUSCULOSKELETAL DISORDER	1	0.91216	0.12859	6.47022	1.00000	0.09794
Reaction	MUSCULOSKELETAL PAIN	3	0.76989	0.24870	2.38332	1.00000	0.29383
Reaction	MUSCULOSKELETAL STIFFNESS	1	0.23253	0.03278	1.64926	0.14210	0.09794
Reaction	MYALGIA	5	0.49860	0.20797	1.19538	0.14897	0.48972
Reaction	MYASTHENIA GRAVIS	1	4.78882	0.67479	33.98524	0.18857	0.09794
Reaction	MYOCARDIAL INFARCTION	4	0.24789	0.09321	0.65924	0.00062	0.39177
Reaction	MYOCARDIAL ISCHAEMIA	2	1.82581	0.45717	7.29184	0.29935	0.19589
Reaction	MYOPATHY	1	1.90849	0.26902	13.53927	0.40797	0.09794
Reaction	Masticatory pain	1	866.24453	109.84351	6831.35100	0.00128	0.09794
Reaction	Metastases to spinal cord	1	1559.24016	182.31901	13335.03183	0.00077	0.09794
Reaction	Myeloblast present	1	7796.20078	487.94960	124563.57602	0.00026	0.09794
Reaction	NAUSEA	51	1.16074	0.88827	1.51678	0.27951	4.99510
Reaction	NECK PAIN	1	0.31596	0.04455	2.24101	0.38829	0.09794
Reaction	NEOPLASM MALIGNANT	2	0.69584	0.17425	2.77874	1.00000	0.19589
Reaction	NEOPLASM PROGRESSION	7	6.64962	3.17712	13.91743	0.00011	0.68560
Reaction	NEPHROSTOMY	1	79.55307	11.10511	569.89015	0.01262	0.09794
Reaction	NERVE ROOT COMPRESSION	1	17.36348	2.44280	123.41976	0.05608	0.09794
Reaction	NERVOUS SYSTEM DISORDER	1	0.36947	0.05209	2.62060	0.53430	0.09794
Reaction	NEURALGIA	1	0.87894	0.12391	6.23459	1.00000	0.09794
Reaction	NEUROENDOCRINE TUMOUR	1	24.21180	3.40334	172.24583	0.04058	0.09794
Reaction	NEUROLOGICAL SYMPTOM	2	5.84642	1.46336	23.35756	0.04675	0.19589
Reaction	NEUTROPENIA	6	1.07130	0.48239	2.37914	0.82991	0.58766
Reaction	NEUTROPENIC SEPSIS	2	4.52610	1.13302	18.08049	0.07313	0.19589
Reaction	NEUTROPHIL COUNT ABNORMAL	1	7.76514	1.09377	55.12816	0.12095	0.09794
Reaction	NEUTROPHIL COUNT DECREASED	12	6.49458	3.69974	11.40068	0.00000	1.17532
Reaction	NEUTROPHIL COUNT INCREASED	1	1.49038	0.21010	10.57255	0.48894	0.09794
Reaction	NIGHT SWEATS	1	0.59138	0.08338	4.19470	1.00000	0.09794
Reaction	NOCTURIA	1	1.63135	0.22996	11.57271	0.45842	0.09794
Reaction	NON-SMALL CELL LUNG CANCER	1	4.71639	0.66459	33.47094	0.19117	0.09794
Reaction	OCULAR HYPERAEMIA	1	0.47856	0.06747	3.39439	0.72957	0.09794
Reaction	OEDEMA	2	0.59393	0.14873	2.37175	0.78025	0.19589
Reaction	OEDEMA PERIPHERAL	7	0.71360	0.34105	1.49312	0.51768	0.68560
Reaction	OESOPHAGEAL ULCER	1	3.46036	0.48768	24.55336	0.25109	0.09794
Reaction	OFF LABEL USE	15	0.78130	0.47277	1.29120	0.41827	1.46915
Reaction	OROPHARYNGEAL CANDIDIASIS	1	20.19741	2.84049	143.61451	0.04843	0.09794
Reaction	OROPHARYNGEAL PAIN	2	0.42979	0.10763	1.71627	0.34506	0.19589
Reaction	OSTEOMYELITIS	1	0.92823	0.13086	6.58425	1.00000	0.09794
Reaction	OSTEONECROSIS	1	0.45922	0.06474	3.25722	0.73106	0.09794
Reaction	OSTEONECROSIS OF JAW	8	4.48025	2.24619	8.93632	0.00053	0.78355
Reaction	OXYGEN SATURATION DECREASED	1	0.43197	0.06090	3.06392	0.73508	0.09794
Reaction	Occupational exposure to product	4	55.39041	20.75623	147.81577	0.00000	0.39177
Reaction	Occupational exposure to radiation	1	3898.10039	353.72813	42957.24703	0.00038	0.09794
Reaction	Osteosarcoma	1	75.69127	10.57113	541.96360	0.01325	0.09794
Reaction	PAIN	55	1.85503	1.43448	2.39888	0.00002	5.38688
Reaction	PAIN IN EXTREMITY	9	0.51018	0.26621	0.97772	0.03971	0.88149
Reaction	PAIN IN JAW	2	1.20126	0.30080	4.79729	0.68490	0.19589
Reaction	PALLIATIVE CARE	1	23.55348	3.31108	167.54855	0.04169	0.09794
Reaction	PALPITATIONS	2	0.29293	0.07336	1.16971	0.07867	0.19589
Reaction	PANCREATIC DISORDER	1	3.67399	0.51777	26.06985	0.23840	0.09794
Reaction	PANCYTOPENIA	18	5.69505	3.60219	9.00385	0.00000	1.76298
Reaction	PARAESTHESIA	1	0.10173	0.01434	0.72155	0.00108	0.09794
Reaction	PARALYSIS	2	2.17074	0.54352	8.66967	0.23537	0.19589
Reaction	PARAPARESIS	1	8.93036	1.25771	63.40983	0.10605	0.09794
Reaction	PARKINSON'S DISEASE	1	1.25969	0.17758	8.93576	0.54807	0.09794
Reaction	PAROSMIA	1	2.27560	0.32075	16.14433	0.35573	0.09794
Reaction	PATHOLOGICAL FRACTURE	4	12.41433	4.66455	33.03975	0.00035	0.39177
Reaction	PELVIC DISCOMFORT	1	17.17225	2.41596	122.05758	0.05669	0.09794
Reaction	PELVIC FRACTURE	4	8.60983	3.23583	22.90888	0.00134	0.39177
Reaction	PELVIC PAIN	1	0.75765	0.10681	5.37414	1.00000	0.09794
Reaction	PENILE HAEMORRHAGE	1	17.75900	2.49832	126.23741	0.05487	0.09794
Reaction	PENILE PAIN	1	3.97157	0.55969	28.18252	0.22270	0.09794
Reaction	PENILE ULCERATION	1	46.68384	6.54365	333.05251	0.02132	0.09794
Reaction	PERFORMANCE STATUS DECREASED	1	2.97451	0.41923	21.10467	0.28563	0.09794
Reaction	PERIODONTAL DISEASE	1	7.69615	1.08406	54.63790	0.12196	0.09794
Reaction	PERIPHERAL ISCHAEMIA	1	3.80302	0.53595	26.98591	0.23133	0.09794
Reaction	PERIPHERAL SENSORY NEUROPATHY	1	3.34457	0.47137	23.73141	0.25855	0.09794
Reaction	PETECHIAE	1	1.59301	0.22456	11.30072	0.46635	0.09794
Reaction	PHARYNGEAL OEDEMA	1	0.64640	0.09113	4.58496	1.00000	0.09794
Reaction	PHOTOPHOBIA	1	1.02947	0.14513	7.30250	0.62164	0.09794
Reaction	PHOTOSENSITIVITY REACTION	1	1.10334	0.15554	7.82654	0.59619	0.09794
Reaction	PIGMENTATION DISORDER	3	9.31817	3.00821	28.86373	0.00438	0.29383
Reaction	PLATELET COUNT DECREASED	43	7.52259	5.61380	10.08039	0.00000	4.21156
Reaction	PLEURAL EFFUSION	5	1.28442	0.53572	3.07952	0.44951	0.48972
Reaction	PLEURODESIS	1	97.45251	13.57334	699.67986	0.01034	0.09794
Reaction	PNEUMONIA	21	1.27006	0.83173	1.93942	0.26263	2.05681
Reaction	PNEUMONIA ASPIRATION	2	1.49038	0.37319	5.95206	0.38808	0.19589
Reaction	PNEUMONITIS CHEMICAL	1	67.20863	9.39641	480.71553	0.01489	0.09794
Reaction	POISONING	1	1.01579	0.14320	7.20544	0.62656	0.09794
Reaction	POLLAKIURIA	2	0.82749	0.20721	3.30451	1.00000	0.19589
Reaction	PREGNANCY	1	0.48247	0.06802	3.42212	0.72940	0.09794
Reaction	PRESYNCOPE	2	1.48287	0.37131	5.92206	0.39046	0.19589
Reaction	PROCTALGIA	2	5.09389	1.27509	20.34970	0.05960	0.19589
Reaction	PRODUCT CONTAMINATION	1	6.72666	0.94762	47.74931	0.13825	0.09794
Reaction	PRODUCT MEASURED POTENCY ISSUE	1	13.12492	1.84748	93.24237	0.07348	0.09794
Reaction	PROSTATE CANCER	44	41.84858	31.31838	55.91937	0.00000	4.30950
Reaction	PROSTATE CANCER METASTATIC	29	170.37666	118.53915	244.88285	0.00000	2.84035
Reaction	PROSTATE CANCER STAGE IV	15	974.52510	571.74837	1661.04393	0.00000	1.46915
Reaction	PROSTATIC HAEMORRHAGE	1	46.40596	6.50493	331.05852	0.02144	0.09794
Reaction	PROSTATIC SPECIFIC ANTIGEN INCREASED	99	153.10928	126.71431	185.00241	0.00000	9.69638
Reaction	PROSTATITIS	1	5.12571	0.72223	36.37759	0.17735	0.09794
Reaction	PRURITUS	1	0.06215	0.00876	0.44079	0.00000	0.09794
Reaction	PSOAS ABSCESS	1	31.06056	4.36229	221.15882	0.03181	0.09794
Reaction	PUBIS FRACTURE	1	13.67755	1.92514	97.17511	0.07062	0.09794
Reaction	PULMONARY EMBOLISM	8	1.13707	0.57016	2.26767	0.70189	0.78355
Reaction	PULMONARY HAEMORRHAGE	1	1.80593	0.25457	12.81149	0.42534	0.09794
Reaction	PYREXIA	13	0.65169	0.37971	1.11848	0.13975	1.27326
Reaction	Peripheral swelling	10	2.01728	1.08862	3.73817	0.03691	0.97943
Reaction	Procedural pneumothorax	1	354.37276	47.81015	2626.63994	0.00295	0.09794
Reaction	Product use issue	6	0.74285	0.33450	1.64969	0.59556	0.58766
Reaction	RADICULAR SYNDROME	1	119.94155	16.65879	863.56660	0.00843	0.09794
Reaction	RADICULOPATHY	1	6.83278	0.96255	48.50323	0.13626	0.09794
Reaction	RALES	1	2.78138	0.39202	19.73386	0.30212	0.09794
Reaction	RASH	2	0.09904	0.02480	0.39547	0.00000	0.19589
Reaction	RASH GENERALISED	1	0.37612	0.05303	2.66776	0.53255	0.09794
Reaction	RASH VESICULAR	1	4.52478	0.63760	32.11035	0.19840	0.09794
Reaction	RECTAL HAEMORRHAGE	3	1.07806	0.34824	3.33739	0.76029	0.29383
Reaction	RED BLOOD CELL COUNT DECREASED	5	3.25520	1.35755	7.80548	0.02024	0.48972
Reaction	RENAL DISORDER	2	0.77907	0.19509	3.11115	1.00000	0.19589
Reaction	RENAL FAILURE	4	0.52321	0.19674	1.39144	0.27058	0.39177
Reaction	RESPIRATORY FAILURE	2	0.43739	0.10953	1.74660	0.34286	0.19589
Reaction	RESPIRATORY TRACT INFECTION	1	0.84898	0.11969	6.02206	1.00000	0.09794
Reaction	RETCHING	1	0.81058	0.11428	5.74967	1.00000	0.09794
Reaction	RETINAL EXUDATES	1	12.35531	1.73932	87.76642	0.07786	0.09794
Reaction	RETINAL TOXICITY	1	30.33541	4.26083	215.97592	0.03255	0.09794
Reaction	RIB FRACTURE	1	0.87914	0.12394	6.23599	1.00000	0.09794
Reaction	SCROTAL ULCER	1	53.39864	7.47857	381.27814	0.01868	0.09794
Reaction	SECRETION DISCHARGE	1	2.22876	0.31415	15.81194	0.36166	0.09794
Reaction	SENSORY DISTURBANCE	1	0.80564	0.11358	5.71461	1.00000	0.09794
Reaction	SEPSIS	7	1.08281	0.51749	2.26568	0.69489	0.68560
Reaction	SKIN BURNING SENSATION	1	0.79521	0.11211	5.64057	1.00000	0.09794
Reaction	SKIN DISCOLOURATION	5	2.02499	0.84456	4.85528	0.10453	0.48972
Reaction	SKIN DISORDER	1	0.62290	0.08782	4.41826	1.00000	0.09794
Reaction	SKIN EXFOLIATION	1	0.40439	0.05701	2.86827	0.52901	0.09794
Reaction	SKIN HYPERPIGMENTATION	7	21.20179	10.12299	44.40543	0.00000	0.68560
Reaction	SKIN HYPOPIGMENTATION	1	18.51829	2.60489	131.64729	0.05269	0.09794
Reaction	SKIN ODOUR ABNORMAL	1	3.97765	0.56054	28.22568	0.22240	0.09794
Reaction	SKIN ULCER	1	0.70772	0.09977	5.01993	1.00000	0.09794
Reaction	SLEEP DISORDER	1	0.31493	0.04440	2.23376	0.38873	0.09794
Reaction	SMALL CELL LUNG CANCER EXTENSIVE STAGE	1	152.86668	21.14481	1105.15145	0.00665	0.09794
Reaction	SMALL INTESTINAL HAEMORRHAGE	1	7.50356	1.05696	53.26935	0.12488	0.09794
Reaction	SPEECH DISORDER	3	0.91476	0.29550	2.83181	1.00000	0.29383
Reaction	SPINAL COLUMN STENOSIS	1	1.86378	0.26272	13.22200	0.41537	0.09794
Reaction	SPINAL COMPRESSION FRACTURE	1	1.93694	0.27303	13.74115	0.40340	0.09794
Reaction	SPINAL CORD COMPRESSION	23	100.06284	66.62608	150.28008	0.00000	2.25269
Reaction	SPINAL CORD NEOPLASM	1	25.39479	3.56910	180.68858	0.03873	0.09794
Reaction	SPINAL FRACTURE	3	3.07623	0.99356	9.52454	0.07575	0.29383
Reaction	SPINAL PAIN	7	15.31240	7.31310	32.06160	0.00000	0.68560
Reaction	SQUAMOUS CELL CARCINOMA	1	1.90803	0.26896	13.53596	0.40805	0.09794
Reaction	SQUAMOUS CELL CARCINOMA OF SKIN	1	3.66363	0.51631	25.99631	0.23898	0.09794
Reaction	STEVENS-JOHNSON SYNDROME	1	0.58565	0.08257	4.15405	1.00000	0.09794
Reaction	STRESS FRACTURE	2	4.51300	1.12974	18.02814	0.07350	0.19589
Reaction	STUPOR	1	4.06688	0.57311	28.85913	0.21810	0.09794
Reaction	SUBDURAL HAEMATOMA	2	2.22685	0.55756	8.89382	0.22687	0.19589
Reaction	SUPPORTIVE CARE	1	132.13900	18.32500	952.83580	0.00767	0.09794
Reaction	SURGERY	4	1.49224	0.56108	3.96874	0.34982	0.39177
Reaction	SWELLING	5	1.15815	0.48305	2.77674	0.62760	0.48972
Reaction	SWELLING FACE	1	0.26314	0.03710	1.86636	0.19742	0.09794
Reaction	SWOLLEN TONGUE	1	0.48593	0.06851	3.44665	0.72927	0.09794
Reaction	SYNCOPE	4	0.65524	0.24638	1.74258	0.54062	0.39177
Reaction	SYSTEMIC INFLAMMATORY RESPONSE SYNDROME	1	4.23937	0.59741	30.08382	0.21024	0.09794
Reaction	Seizure	1	0.30169	0.04253	2.13980	0.27490	0.09794
Reaction	Soft tissue swelling	1	136.77545	18.95702	986.83899	0.00741	0.09794
Reaction	TERMINAL STATE	1	2.58666	0.36458	18.35191	0.32076	0.09794
Reaction	THERAPEUTIC RESPONSE UNEXPECTED	1	0.37919	0.05346	2.68956	0.53186	0.09794
Reaction	THERAPY CESSATION	2	1.72007	0.43069	6.86947	0.32394	0.19589
Reaction	THERAPY RESPONDER	1	19.99026	2.81143	142.13784	0.04891	0.09794
Reaction	THORACIC VERTEBRAL FRACTURE	2	12.98285	3.24756	51.90187	0.01073	0.19589
Reaction	THROMBOCYTOPENIA	29	4.80398	3.35541	6.87791	0.00000	2.84035
Reaction	TONGUE DISCOLOURATION	1	2.88962	0.40727	20.50213	0.29265	0.09794
Reaction	TONGUE PARALYSIS	2	30.87604	7.71113	123.63034	0.00202	0.19589
Reaction	TONGUE SPASM	1	46.96506	6.58284	335.07067	0.02119	0.09794
Reaction	TOOTH DISORDER	1	0.76053	0.10722	5.39459	1.00000	0.09794
Reaction	TOOTH EXTRACTION	1	1.11950	0.15782	7.94119	0.59087	0.09794
Reaction	TOXIC SKIN ERUPTION	1	1.73326	0.24433	12.29585	0.43853	0.09794
Reaction	TOXICITY TO VARIOUS AGENTS	3	0.50867	0.16432	1.57463	0.30152	0.29383
Reaction	TRANSFUSION	7	11.66098	5.57018	24.41189	0.00000	0.68560
Reaction	TRANSIENT ISCHAEMIC ATTACK	2	0.77007	0.19284	3.07519	1.00000	0.19589
Reaction	TUMOUR ASSOCIATED FEVER	1	71.52478	9.99445	511.86371	0.01401	0.09794
Reaction	TUMOUR COMPRESSION	2	122.77482	30.41391	495.61713	0.00013	0.19589
Reaction	TUMOUR FLARE	1	24.51635	3.44602	174.41911	0.04009	0.09794
Reaction	TUMOUR HAEMORRHAGE	1	6.99211	0.98498	49.63524	0.13337	0.09794
Reaction	Therapeutic response changed	1	4.61587	0.65043	32.75711	0.19489	0.09794
Reaction	UNEVALUABLE EVENT	4	0.82699	0.31096	2.19935	1.00000	0.39177
Reaction	UNRESPONSIVE TO STIMULI	1	0.61329	0.08646	4.35014	1.00000	0.09794
Reaction	UPPER GASTROINTESTINAL HAEMORRHAGE	1	1.01263	0.14276	7.18297	0.62771	0.09794
Reaction	URETERAL STENT INSERTION	1	58.61805	8.20419	418.81978	0.01704	0.09794
Reaction	URINARY INCONTINENCE	3	1.60185	0.51742	4.95907	0.44234	0.29383
Reaction	URINARY RETENTION	5	2.66100	1.10978	6.38047	0.04226	0.48972
Reaction	URINARY TRACT INFECTION	7	0.82553	0.39454	1.72733	0.73152	0.68560
Reaction	URINE ODOUR ABNORMAL	2	5.74306	1.43751	22.94439	0.04825	0.19589
Reaction	UROSEPSIS	2	4.01556	1.00526	16.04029	0.08963	0.19589
Reaction	URTICARIA	2	0.23771	0.05953	0.94921	0.02207	0.19589
Reaction	Urinary tract stoma complication	1	458.60005	61.08634	3442.89751	0.00231	0.09794
Reaction	VASCULAR INJURY	1	8.84926	1.24630	62.83339	0.10697	0.09794
Reaction	VENOUS THROMBOSIS	1	3.62277	0.51056	25.70625	0.24132	0.09794
Reaction	VENTRICULAR TACHYCARDIA	1	0.90580	0.12770	6.42511	1.00000	0.09794
Reaction	VERTIGO	1	0.28749	0.04053	2.03911	0.27690	0.09794
Reaction	VIRAL INFECTION	1	0.55751	0.07860	3.95441	1.00000	0.09794
Reaction	VISION BLURRED	1	0.12648	0.01783	0.89704	0.00639	0.09794
Reaction	VISUAL ACUITY REDUCED	1	0.30199	0.04258	2.14196	0.27490	0.09794
Reaction	VOMITING	34	1.27435	0.91568	1.77350	0.16799	3.33007
Reaction	WEIGHT DECREASED	14	0.94909	0.56411	1.59682	1.00000	1.37120
Reaction	WHITE BLOOD CELL COUNT DECREASED	19	3.48364	2.23117	5.43919	0.00000	1.86092
Reaction	WHITE BLOOD CELL DISORDER	1	7.37578	1.03897	52.36137	0.12690	0.09794
