# Supplementary material for: Retrospective Toxicological Profiling of Radium-223 Dichloride for the Treatment of Bone Metastases in Prostate Cancer Using Adverse Event Data
Source: Medicina (Kaunas). 2019 May 16;55(5):149. doi: 10.3390/medicina55050149 (PMC6572036; doi:10.3390/medicina55050149)
Supplement: Supplementary file 1 [file medicina-55-00149-s001.zip › Supplementary_File_B.txt]

CONCEPT	NAME	CONCEPT_AES_IN_COHORT	PRR	PRR_95CI(-)	PRR_95CI(+)	P-value Fisher Exact Test (two tailed)	COHORT_%COVERAGE
ATC Level1	ALIMENTARY TRACT AND METABOLISM	318	1.86012	1.73321	1.99633	0.00000	58.67159
ATC Level1	ANTIINFECTIVES FOR SYSTEMIC USE	54	1.06037	0.82327	1.36577	0.65838	9.96310
ATC Level1	ANTINEOPLASTIC AND IMMUNOMODULATING AGENTS	378	1.94117	1.83644	2.05187	0.00000	69.74170
ATC Level1	ANTIPARASITIC PRODUCTS, INSECTICIDES AND REPELLENTS	1	0.15308	0.02160	1.08480	0.02665	0.18450
ATC Level1	BLOOD AND BLOOD FORMING ORGANS	171	1.92483	1.70033	2.17897	0.00000	31.54982
ATC Level1	CARDIOVASCULAR SYSTEM	273	1.90452	1.75182	2.07054	0.00000	50.36900
ATC Level1	DERMATOLOGICALS	134	2.00949	1.73492	2.32750	0.00000	24.72325
ATC Level1	GENITO URINARY SYSTEM AND SEX HORMONES	171	1.59993	1.41332	1.81117	0.00000	31.54982
ATC Level1	MUSCULO-SKELETAL SYSTEM	293	2.79496	2.58621	3.02056	0.00000	54.05904
ATC Level1	NERVOUS SYSTEM	272	1.57677	1.44990	1.71475	0.00000	50.18450
ATC Level1	RESPIRATORY SYSTEM	173	2.04464	1.80807	2.31218	0.00000	31.91882
ATC Level1	SENSORY ORGANS	134	2.01160	1.73675	2.32995	0.00000	24.72325
ATC Level1	SYSTEMIC HORMONAL PREPARATIONS, EXCL. SEX HORMONES AND INSULINS	180	3.02659	2.68594	3.41046	0.00000	33.21033
ATC Level1	VARIOUS	93	2.87913	2.39284	3.46424	0.00000	17.15867
ATC Level2	AGENTS ACTING ON THE RENIN-ANGIOTENSIN SYSTEM	127	2.31191	1.98550	2.69197	0.00000	23.43173
ATC Level2	ALL OTHER THERAPEUTIC PRODUCTS	65	3.63587	2.89433	4.56741	0.00000	11.99262
ATC Level2	ANALGESICS	243	3.22160	2.93432	3.53701	0.00000	44.83395
ATC Level2	ANESTHETICS	61	4.61245	3.64118	5.84279	0.00000	11.25461
ATC Level2	ANTI-ACNE PREPARATIONS	51	2.35402	1.81281	3.05680	0.00000	9.40959
ATC Level2	ANTI-PARKINSON DRUGS	4	0.65765	0.24771	1.74598	0.53935	0.73801
ATC Level2	ANTIANEMIC PREPARATIONS	45	1.98238	1.49854	2.62245	0.00002	8.30258
ATC Level2	ANTIBACTERIALS FOR SYSTEMIC USE	46	1.45540	1.10387	1.91889	0.01286	8.48708
ATC Level2	ANTIBIOTICS AND CHEMOTHERAPEUTICS FOR DERMATOLOGICAL USE	7	0.84417	0.40437	1.76232	0.86011	1.29151
ATC Level2	ANTIDIARRHEALS, INTESTINAL ANTIINFLAMMATORY/ANTIINFECTIVE AGENTS	179	4.66503	4.13786	5.25937	0.00000	33.02583
ATC Level2	ANTIEMETICS AND ANTINAUSEANTS	26	4.08678	2.80849	5.94687	0.00000	4.79705
ATC Level2	ANTIEPILEPTICS	51	1.30626	1.00595	1.69622	0.05535	9.40959
ATC Level2	ANTIFUNGALS FOR DERMATOLOGICAL USE	10	1.89301	1.02436	3.49827	0.04741	1.84502
ATC Level2	ANTIGOUT PREPARATIONS	18	3.12391	1.98337	4.92034	0.00003	3.32103
ATC Level2	ANTIHEMORRHAGICS	8	1.67003	0.83943	3.32248	0.15892	1.47601
ATC Level2	ANTIHISTAMINES FOR SYSTEMIC USE	22	1.06940	0.71019	1.61029	0.73518	4.05904
ATC Level2	ANTIHYPERTENSIVES	16	1.13412	0.69986	1.83784	0.58782	2.95203
ATC Level2	ANTIINFLAMMATORY AND ANTIRHEUMATIC PRODUCTS	137	2.11872	1.83317	2.44875	0.00000	25.27675
ATC Level2	ANTIMYCOBACTERIALS	1	0.65550	0.09250	4.64539	1.00000	0.18450
ATC Level2	ANTIMYCOTICS FOR SYSTEMIC USE	4	0.82896	0.31224	2.20080	1.00000	0.73801
ATC Level2	ANTINEOPLASTIC AGENTS	47	0.66785	0.50818	0.87769	0.00211	8.67159
ATC Level2	ANTIOBESITY PREPARATIONS, EXCL. DIET PRODUCTS	5	0.62682	0.26195	1.49991	0.37165	0.92251
ATC Level2	ANTIPROTOZOALS	1	0.16354	0.02308	1.15892	0.03745	0.18450
ATC Level2	ANTIPRURITICS, INCL. ANTIHISTAMINES, ANESTHETICS, ETC.	7	0.74106	0.35498	1.54706	0.51285	1.29151
ATC Level2	ANTIPSORIATICS	3	1.31397	0.42508	4.06158	0.50112	0.55351
ATC Level2	ANTISEPTICS AND DISINFECTANTS	5	1.58858	0.66386	3.80142	0.25223	0.92251
ATC Level2	ANTITHROMBOTIC AGENTS	135	2.29911	1.98641	2.66104	0.00000	24.90775
ATC Level2	ANTIVIRALS FOR SYSTEMIC USE	4	0.19818	0.07465	0.52614	0.00002	0.73801
ATC Level2	BETA BLOCKING AGENTS	82	2.53210	2.07431	3.09092	0.00000	15.12915
ATC Level2	BLOOD SUBSTITUTES AND PERFUSION SOLUTIONS	33	1.92191	1.38079	2.67509	0.00049	6.08856
ATC Level2	CALCIUM CHANNEL BLOCKERS	41	1.90583	1.41992	2.55801	0.00010	7.56458
ATC Level2	CARDIAC THERAPY	64	2.15069	1.70863	2.70713	0.00000	11.80812
ATC Level2	CONTRAST MEDIA	1	0.52805	0.07451	3.74213	1.00000	0.18450
ATC Level2	CORTICOSTEROIDS FOR SYSTEMIC USE	162	4.98338	4.38039	5.66937	0.00000	29.88930
ATC Level2	CORTICOSTEROIDS, DERMATOLOGICAL PREPARATIONS	92	3.25742	2.70395	3.92416	0.00000	16.97417
ATC Level2	COUGH AND COLD PREPARATIONS	48	3.34011	2.54947	4.37594	0.00000	8.85609
ATC Level2	DIAGNOSTIC AGENTS	30	2.26040	1.59634	3.20070	0.00006	5.53506
ATC Level2	DIGESTIVES, INCL. ENZYMES	9	5.03346	2.63296	9.62253	0.00010	1.66052
ATC Level2	DIURETICS	76	2.45050	1.98934	3.01857	0.00000	14.02214
ATC Level2	DRUGS FOR ACID RELATED DISORDERS	140	2.60015	2.25442	2.99891	0.00000	25.83026
ATC Level2	DRUGS FOR FUNCTIONAL GASTROINTESTINAL DISORDERS	28	3.73863	2.60638	5.36276	0.00000	5.16605
ATC Level2	DRUGS FOR OBSTRUCTIVE AIRWAY DISEASES	34	0.96392	0.69615	1.33467	0.93052	6.27306
ATC Level2	DRUGS FOR TREATMENT OF BONE DISEASES	222	5.44221	4.91887	6.02124	0.00000	40.95941
ATC Level2	DRUGS USED IN DIABETES	74	1.39687	1.13032	1.72627	0.00370	13.65314
ATC Level2	ENDOCRINE THERAPY	358	19.40893	18.27006	20.61880	0.00000	66.05166
ATC Level2	GENERAL NUTRIENTS	3	0.59781	0.19340	1.84781	0.50097	0.55351
ATC Level2	GYNECOLOGICAL ANTIINFECTIVES AND ANTISEPTICS	104	1.83219	1.54146	2.17777	0.00000	19.18819
ATC Level2	IMMUNOSTIMULANTS	8	0.35089	0.17638	0.69806	0.00055	1.47601
ATC Level2	IMMUNOSUPPRESSANTS	7	0.06443	0.03086	0.13451	0.00000	1.29151
ATC Level2	LAXATIVES	52	4.09258	3.16041	5.29970	0.00000	9.59410
ATC Level2	LIPID MODIFYING AGENTS	169	2.17113	1.91585	2.46042	0.00000	31.18081
ATC Level2	MEDICATED DRESSINGS	3	1.84960	0.59836	5.71739	0.22221	0.55351
ATC Level2	MINERAL SUPPLEMENTS	61	4.23143	3.34041	5.36012	0.00000	11.25461
ATC Level2	MUSCLE RELAXANTS	8	0.72364	0.36374	1.43963	0.44631	1.47601
ATC Level2	NASAL PREPARATIONS	105	2.65992	2.24011	3.15840	0.00000	19.37269
ATC Level2	OPHTHALMOLOGICAL AND OTOLOGICAL PREPARATIONS	89	4.27048	3.53162	5.16391	0.00000	16.42066
ATC Level2	OPHTHALMOLOGICALS	134	2.01957	1.74363	2.33919	0.00000	24.72325
ATC Level2	OTHER ALIMENTARY TRACT AND METABOLISM PRODUCTS	3	1.23559	0.39973	3.81931	0.52557	0.55351
ATC Level2	OTHER DERMATOLOGICAL PREPARATIONS	18	1.14705	0.72828	1.80660	0.52084	3.32103
ATC Level2	OTHER GYNECOLOGICALS	44	2.19038	1.65007	2.90761	0.00000	8.11808
ATC Level2	OTHER NERVOUS SYSTEM DRUGS	11	0.42912	0.23908	0.77023	0.00158	2.02952
ATC Level2	OTOLOGICALS	92	3.71728	3.08567	4.47817	0.00000	16.97417
ATC Level2	PERIPHERAL VASODILATORS	9	1.13615	0.59436	2.17179	0.59291	1.66052
ATC Level2	PITUITARY AND HYPOTHALAMIC HORMONES AND ANALOGUES	6	1.66429	0.75098	3.68831	0.18281	1.10701
ATC Level2	PREPARATIONS FOR TREATMENT OF WOUNDS AND ULCERS	10	8.08582	4.37488	14.94454	0.00000	1.84502
ATC Level2	PSYCHOANALEPTICS	58	1.02877	0.80667	1.31203	0.77872	10.70111
ATC Level2	PSYCHOLEPTICS	67	1.26059	1.00743	1.57736	0.05082	12.36162
ATC Level2	SEX HORMONES AND MODULATORS OF THE GENITAL SYSTEM	22	0.72483	0.48137	1.09144	0.13417	4.05904
ATC Level2	STOMATOLOGICAL PREPARATIONS	153	3.08057	2.69354	3.52321	0.00000	28.22878
ATC Level2	THERAPEUTIC RADIOPHARMACEUTICALS	2	11.85877	2.97171	47.32306	0.01271	0.36900
ATC Level2	THROAT PREPARATIONS	34	2.58146	1.86433	3.57444	0.00000	6.27306
ATC Level2	THYROID THERAPY	17	0.96595	0.60501	1.54223	1.00000	3.13653
ATC Level2	TOPICAL PRODUCTS FOR JOINT AND MUSCULAR PAIN	53	2.34308	1.81434	3.02591	0.00000	9.77860
ATC Level2	UROLOGICALS	72	3.52396	2.84186	4.36978	0.00000	13.28413
ATC Level2	VASOPROTECTIVES	103	3.08886	2.59600	3.67529	0.00000	19.00369
ATC Level2	VITAMINS	107	2.99764	2.52959	3.55231	0.00000	19.74170
ATC Level3	ACE INHIBITORS, COMBINATIONS	93	2.47604	2.05784	2.97922	0.00000	17.15867
ATC Level3	ACE INHIBITORS, PLAIN	58	2.44847	1.91984	3.12267	0.00000	10.70111
ATC Level3	ADRENERGICS FOR SYSTEMIC USE	11	0.89300	0.49752	1.60286	0.88483	2.02952
ATC Level3	ADRENERGICS, INHALANTS	25	0.89797	0.61233	1.31685	0.69647	4.61255
ATC Level3	AGENTS AGAINST AMOEBIASIS AND OTHER PROTOZOAL DISEASES	1	0.43440	0.06130	3.07847	0.73441	0.18450
ATC Level3	AGENTS FOR TREATMENT OF HEMORRHOIDS AND ANAL FISSURES FOR TOPICAL USE	97	3.68294	3.07518	4.41082	0.00000	17.89668
ATC Level3	ALL OTHER THERAPEUTIC PRODUCTS	65	3.63587	2.89433	4.56741	0.00000	11.99262
ATC Level3	AMINOGLYCOSIDE ANTIBACTERIALS	3	1.48805	0.48140	4.59972	0.46036	0.55351
ATC Level3	AMPHENICOLS	1	12.80478	1.80538	90.81865	0.07519	0.18450
ATC Level3	ANDROGENS	1	0.38462	0.05427	2.72568	0.53041	0.18450
ATC Level3	ANDROGENS AND FEMALE SEX HORMONES IN COMBINATION	5	0.83603	0.34938	2.00055	1.00000	0.92251
ATC Level3	ANESTHETICS, GENERAL	57	5.81089	4.54534	7.42881	0.00000	10.51661
ATC Level3	ANESTHETICS, LOCAL	4	0.98366	0.37051	2.61154	1.00000	0.73801
ATC Level3	ANGIOTENSIN II ANTAGONISTS, COMBINATIONS	73	2.07354	1.67505	2.56681	0.00000	13.46863
ATC Level3	ANGIOTENSIN II ANTAGONISTS, PLAIN	41	2.09904	1.56387	2.81735	0.00001	7.56458
ATC Level3	ANTACIDS	33	6.33494	4.55107	8.81803	0.00000	6.08856
ATC Level3	ANTI-ACNE PREPARATIONS FOR TOPICAL USE	51	2.35402	1.81281	3.05680	0.00000	9.40959
ATC Level3	ANTI-DEMENTIA DRUGS	3	0.95056	0.30752	2.93821	1.00000	0.55351
ATC Level3	ANTIADRENERGIC AGENTS, CENTRALLY ACTING	6	2.33178	1.05216	5.16766	0.04668	1.10701
ATC Level3	ANTIADRENERGIC AGENTS, PERIPHERALLY ACTING	9	5.41138	2.83062	10.34508	0.00006	1.66052
ATC Level3	ANTIANDROGENS	8	2.34881	1.18060	4.67297	0.02289	1.47601
ATC Level3	ANTIARRHYTHMICS, CLASS I AND III	15	2.30726	1.40074	3.80044	0.00422	2.76753
ATC Level3	ANTIBIOTICS FOR TOPICAL USE	4	1.66393	0.62672	4.41768	0.31170	0.73801
ATC Level3	ANTICHOLINERGIC AGENTS	1	0.82670	0.11665	5.85870	1.00000	0.18450
ATC Level3	ANTIDEPRESSANTS	53	1.12256	0.86925	1.44968	0.36100	9.77860
ATC Level3	ANTIEMETICS AND ANTINAUSEANTS	26	4.08678	2.80849	5.94687	0.00000	4.79705
ATC Level3	ANTIEPILEPTICS	51	1.30626	1.00595	1.69622	0.05535	9.40959
ATC Level3	ANTIFIBRINOLYTICS	3	3.87727	1.25422	11.98613	0.04362	0.55351
ATC Level3	ANTIFUNGALS FOR TOPICAL USE	10	1.89301	1.02436	3.49827	0.04741	1.84502
ATC Level3	ANTIGLAUCOMA PREPARATIONS AND MIOTICS	14	1.63800	0.97670	2.74704	0.08013	2.58303
ATC Level3	ANTIGOUT PREPARATIONS	18	3.12391	1.98337	4.92034	0.00003	3.32103
ATC Level3	ANTIHISTAMINES FOR SYSTEMIC USE	22	1.06940	0.71019	1.61029	0.73518	4.05904
ATC Level3	ANTIHYPERTENSIVES AND DIURETICS IN COMBINATION	7	2.18238	1.04535	4.55616	0.04458	1.29151
ATC Level3	ANTIINFECTIVES	11	2.26668	1.26281	4.06860	0.01086	2.02952
ATC Level3	ANTIINFECTIVES	13	2.37883	1.39030	4.07023	0.00402	2.39852
ATC Level3	ANTIINFECTIVES	31	1.74117	1.23705	2.45074	0.00345	5.71956
ATC Level3	ANTIINFECTIVES AND ANTISEPTICS, EXCL. COMBINATIONS WITH CORTICOSTEROIDS	104	1.83219	1.54146	2.17777	0.00000	19.18819
ATC Level3	ANTIINFLAMMATORY AGENTS	91	3.89345	3.22794	4.69617	0.00000	16.78967
ATC Level3	ANTIINFLAMMATORY AGENTS AND ANTIINFECTIVES IN COMBINATION	90	3.80954	3.15444	4.60069	0.00000	16.60517
ATC Level3	ANTIINFLAMMATORY AND ANTIRHEUMATIC PRODUCTS, NON-STEROIDS	82	1.94467	1.59309	2.37384	0.00000	15.12915
ATC Level3	ANTIINFLAMMATORY/ANTIRHEUMATIC AGENTS IN COMBINATION	75	2.68478	2.17602	3.31248	0.00000	13.83764
ATC Level3	ANTIMETABOLITES	4	0.16935	0.06379	0.44961	0.00000	0.73801
ATC Level3	ANTIMIGRAINE PREPARATIONS	5	0.98819	0.41296	2.36466	1.00000	0.92251
ATC Level3	ANTIMYCOTICS FOR SYSTEMIC USE	4	0.82896	0.31224	2.20080	1.00000	0.73801
ATC Level3	ANTIOBESITY PREPARATIONS, EXCL. DIET PRODUCTS	5	0.62682	0.26195	1.49991	0.37165	0.92251
ATC Level3	ANTIPROPULSIVES	52	7.01563	5.41751	9.08517	0.00000	9.59410
ATC Level3	ANTIPRURITICS, INCL. ANTIHISTAMINES, ANESTHETICS, ETC.	7	0.74106	0.35498	1.54706	0.51285	1.29151
ATC Level3	ANTIPSORIATICS FOR TOPICAL USE	3	1.43822	0.46528	4.44567	0.47030	0.55351
ATC Level3	ANTIPSYCHOTICS	17	0.65267	0.40879	1.04205	0.07035	3.13653
ATC Level3	ANTISEPTICS AND DISINFECTANTS	5	1.58858	0.66386	3.80142	0.25223	0.92251
ATC Level3	ANTISPASMODICS IN COMBINATION WITH PSYCHOLEPTICS	3	1.69721	0.54906	5.24629	0.26064	0.55351
ATC Level3	ANTITHROMBOTIC AGENTS	135	2.29911	1.98641	2.66104	0.00000	24.90775
ATC Level3	ANTIVARICOSE THERAPY	9	1.17215	0.61320	2.24063	0.58286	1.66052
ATC Level3	ANXIOLYTICS	37	1.66817	1.22223	2.27680	0.00312	6.82657
ATC Level3	ARTERIOLAR SMOOTH MUSCLE, AGENTS ACTING ON	2	1.04781	0.26271	4.17919	0.71695	0.36900
ATC Level3	ASCORBIC ACID (VITAMIN C), INCL. COMBINATIONS	92	3.71476	3.08358	4.47514	0.00000	16.97417
ATC Level3	BELLADONNA AND DERIVATIVES, PLAIN	2	1.30883	0.32815	5.22037	0.66826	0.36900
ATC Level3	BETA BLOCKING AGENTS	82	2.53228	2.07446	3.09115	0.00000	15.12915
ATC Level3	BETA BLOCKING AGENTS AND OTHER ANTIHYPERTENSIVES	68	2.69409	2.15710	3.36477	0.00000	12.54613
ATC Level3	BETA BLOCKING AGENTS AND OTHER DIURETICS	51	2.65024	2.04093	3.44148	0.00000	9.40959
ATC Level3	BETA BLOCKING AGENTS AND THIAZIDES	71	2.55750	2.05890	3.17685	0.00000	13.09963
ATC Level3	BETA BLOCKING AGENTS, THIAZIDES AND OTHER DIURETICS	11	1.51651	0.84488	2.72202	0.18421	2.02952
ATC Level3	BETA-LACTAM ANTIBACTERIALS, PENICILLINS	14	2.37812	1.41800	3.98834	0.00291	2.58303
ATC Level3	BLOOD GLUCOSE LOWERING DRUGS, EXCL. INSULINS	64	1.45389	1.15506	1.83004	0.00272	11.80812
ATC Level3	CALCIUM	22	6.11672	4.06183	9.21119	0.00000	4.05904
ATC Level3	CALCIUM CHANNEL BLOCKERS AND DIURETICS	29	1.91857	1.34644	2.73380	0.00097	5.35055
ATC Level3	CARDIAC GLYCOSIDES	7	1.88082	0.90091	3.92658	0.10693	1.29151
ATC Level3	CARDIAC STIMULANTS EXCL. CARDIAC GLYCOSIDES	4	0.66043	0.24876	1.75336	0.53913	0.73801
ATC Level3	CHEMOTHERAPEUTICS FOR TOPICAL USE	3	0.48807	0.15790	1.50862	0.30421	0.55351
ATC Level3	CICATRIZANTS	10	8.92289	4.82769	16.49194	0.00000	1.84502
ATC Level3	COMBINATIONS OF ANTIBACTERIALS	25	1.87493	1.27851	2.74958	0.00315	4.61255
ATC Level3	CONTRACEPTIVES FOR TOPICAL USE	4	1.19315	0.44941	3.16773	0.58293	0.73801
ATC Level3	CORTICOSTEROIDS	77	5.29190	4.30271	6.50850	0.00000	14.20664
ATC Level3	CORTICOSTEROIDS	79	4.76898	3.88951	5.84733	0.00000	14.57565
ATC Level3	CORTICOSTEROIDS AND ANTIINFECTIVES IN COMBINATION	76	4.38684	3.56123	5.40386	0.00000	14.02214
ATC Level3	CORTICOSTEROIDS AND ANTIINFECTIVES IN COMBINATION	79	4.72814	3.85619	5.79724	0.00000	14.57565
ATC Level3	CORTICOSTEROIDS FOR SYSTEMIC USE, COMBINATIONS	2	0.54848	0.13752	2.18755	0.59587	0.36900
ATC Level3	CORTICOSTEROIDS FOR SYSTEMIC USE, PLAIN	162	4.98342	4.38042	5.66942	0.00000	29.88930
ATC Level3	CORTICOSTEROIDS, COMBINATIONS WITH ANTIBIOTICS	84	3.82056	3.13862	4.65066	0.00000	15.49815
ATC Level3	CORTICOSTEROIDS, COMBINATIONS WITH ANTISEPTICS	51	4.95552	3.81611	6.43513	0.00000	9.40959
ATC Level3	CORTICOSTEROIDS, OTHER COMBINATIONS	81	4.06664	3.32656	4.97136	0.00000	14.94465
ATC Level3	CORTICOSTEROIDS, PLAIN	92	3.25742	2.70395	3.92416	0.00000	16.97417
ATC Level3	COUGH SUPPRESSANTS, EXCL. COMBINATIONS WITH EXPECTORANTS	47	4.09686	3.11729	5.38427	0.00000	8.67159
ATC Level3	CYTOTOXIC ANTIBIOTICS AND RELATED SUBSTANCES	1	0.19163	0.02704	1.35798	0.07277	0.18450
ATC Level3	DECONGESTANTS AND OTHER NASAL PREPARATIONS FOR TOPICAL USE	104	2.71627	2.28523	3.22861	0.00000	19.18819
ATC Level3	DIGESTIVES, INCL. ENZYMES	9	5.03346	2.63296	9.62253	0.00010	1.66052
ATC Level3	DIRECT ACTING ANTIVIRALS	4	0.19818	0.07465	0.52614	0.00002	0.73801
ATC Level3	DIURETICS AND POTASSIUM-SPARING AGENTS IN COMBINATION	62	2.46884	1.95321	3.12058	0.00000	11.43911
ATC Level3	DOPAMINERGIC AGENTS	3	0.60462	0.19561	1.86889	0.50069	0.55351
ATC Level3	DRUGS AFFECTING BONE STRUCTURE AND MINERALIZATION	222	5.44221	4.91887	6.02124	0.00000	40.95941
ATC Level3	DRUGS FOR FUNCTIONAL BOWEL DISORDERS	2	1.50344	0.37693	5.99662	0.38403	0.36900
ATC Level3	DRUGS FOR PEPTIC ULCER AND GASTRO-OESOPHAGEAL REFLUX DISEASE (GORD)	128	2.49710	2.14621	2.90535	0.00000	23.61624
ATC Level3	DRUGS FOR TREATMENT OF LEPRA	1	3.28570	0.46356	23.28922	0.26250	0.18450
ATC Level3	DRUGS USED IN ADDICTIVE DISORDERS	5	0.35623	0.14887	0.85241	0.00960	0.92251
ATC Level3	DRUGS USED IN BENIGN PROSTATIC HYPERTROPHY	59	7.80433	6.13326	9.93070	0.00000	10.88561
ATC Level3	ESTROGENS	8	0.58388	0.29349	1.16158	0.13172	1.47601
ATC Level3	EXPECTORANTS, EXCL. COMBINATIONS WITH COUGH SUPPRESSANTS	2	0.55339	0.13875	2.20717	0.59531	0.36900
ATC Level3	HIGH-CEILING DIURETICS	55	3.13652	2.44139	4.02958	0.00000	10.14760
ATC Level3	HORMONAL CONTRACEPTIVES FOR SYSTEMIC USE	15	0.63966	0.38835	1.05360	0.08965	2.76753
ATC Level3	HORMONE ANTAGONISTS AND RELATED AGENTS	294	46.64733	43.16491	50.41070	0.00000	54.24354
ATC Level3	HORMONES AND RELATED AGENTS	157	12.26737	10.75134	13.99717	0.00000	28.96679
ATC Level3	HYPNOTICS AND SEDATIVES	34	2.30613	1.66549	3.19320	0.00001	6.27306
ATC Level3	HYPOTHALAMIC HORMONES	6	4.69261	2.11729	10.40038	0.00202	1.10701
ATC Level3	I.V. SOLUTION ADDITIVES	27	2.35405	1.62974	3.40027	0.00006	4.98155
ATC Level3	IMMUNOSTIMULANTS	8	0.35089	0.17638	0.69806	0.00055	1.47601
ATC Level3	IMMUNOSUPPRESSANTS	7	0.06443	0.03086	0.13451	0.00000	1.29151
ATC Level3	INSULINS AND ANALOGUES	19	1.26374	0.81249	1.96560	0.29340	3.50554
ATC Level3	INTESTINAL ANTIINFECTIVES	5	1.13864	0.47583	2.72469	0.63246	0.92251
ATC Level3	INTESTINAL ANTIINFLAMMATORY AGENTS	145	5.06102	4.40276	5.81770	0.00000	26.75277
ATC Level3	IRON PREPARATIONS	42	2.21040	1.65313	2.95552	0.00000	7.74908
ATC Level3	IRRIGATING SOLUTIONS	12	1.41653	0.80952	2.47872	0.22128	2.21402
ATC Level3	LAXATIVES	52	4.09258	3.16041	5.29970	0.00000	9.59410
ATC Level3	LIPID MODIFYING AGENTS, COMBINATIONS	167	2.20648	1.94493	2.50319	0.00000	30.81181
ATC Level3	LIPID MODIFYING AGENTS, PLAIN	108	2.33801	1.97490	2.76789	0.00000	19.92620
ATC Level3	LOCAL ANESTHETICS	2	0.79323	0.19888	3.16378	1.00000	0.36900
ATC Level3	LOW-CEILING DIURETICS, EXCL. THIAZIDES	20	3.54838	2.30788	5.45564	0.00000	3.69004
ATC Level3	LOW-CEILING DIURETICS, THIAZIDES	32	2.09626	1.49785	2.93373	0.00012	5.90406
ATC Level3	MACROLIDES, LINCOSAMIDES AND STREPTOGRAMINS	8	1.47996	0.74390	2.94432	0.27132	1.47601
ATC Level3	MEDICATED DRESSINGS	3	1.84960	0.59836	5.71739	0.22221	0.55351
ATC Level3	MULTIVITAMINS, COMBINATIONS	89	4.22304	3.49239	5.10656	0.00000	16.42066
ATC Level3	MUSCLE RELAXANTS, CENTRALLY ACTING AGENTS	8	0.95859	0.48184	1.90706	1.00000	1.47601
ATC Level3	MYDRIATICS AND CYCLOPLEGICS	2	0.46909	0.11761	1.87094	0.45762	0.36900
ATC Level3	NASAL DECONGESTANTS FOR SYSTEMIC USE	1	0.24028	0.03391	1.70274	0.14024	0.18450
ATC Level3	OPIOIDS	165	5.11931	4.50745	5.81423	0.00000	30.44280
ATC Level3	OTHER AGENTS ACTING ON THE RENIN-ANGIOTENSIN SYSTEM	43	1.90426	1.42943	2.53681	0.00009	7.93358
ATC Level3	OTHER ALIMENTARY TRACT AND METABOLISM PRODUCTS	3	1.23559	0.39973	3.81931	0.52557	0.55351
ATC Level3	OTHER ANALGESICS AND ANTIPYRETICS	155	3.01176	2.63657	3.44035	0.00000	28.59779
ATC Level3	OTHER ANTIANEMIC PREPARATIONS	3	0.72300	0.23391	2.23481	0.80444	0.55351
ATC Level3	OTHER ANTIBACTERIALS	1	0.16541	0.02334	1.17219	0.03677	0.18450
ATC Level3	OTHER ANTINEOPLASTIC AGENTS	20	0.40821	0.26551	0.62759	0.00000	3.69004
ATC Level3	OTHER BETA-LACTAM ANTIBACTERIALS	13	2.07903	1.21509	3.55725	0.01344	2.39852
ATC Level3	OTHER CARDIAC PREPARATIONS	35	2.88958	2.09731	3.98115	0.00000	6.45756
ATC Level3	OTHER DERMATOLOGICAL PREPARATIONS	18	1.14705	0.72828	1.80660	0.52084	3.32103
ATC Level3	OTHER DIAGNOSTIC AGENTS	30	2.26040	1.59634	3.20070	0.00006	5.53506
ATC Level3	OTHER DRUGS FOR OBSTRUCTIVE AIRWAY DISEASES, INHALANTS	24	1.25896	0.85142	1.86159	0.24257	4.42804
ATC Level3	OTHER GYNECOLOGICALS	40	2.49474	1.85134	3.36174	0.00000	7.38007
ATC Level3	OTHER MINERAL SUPPLEMENTS	33	4.39124	3.15477	6.11231	0.00000	6.08856
ATC Level3	OTHER NERVOUS SYSTEM DRUGS	3	0.27179	0.08793	0.84009	0.00891	0.55351
ATC Level3	OTHER NUTRIENTS	3	0.59781	0.19340	1.84781	0.50097	0.55351
ATC Level3	OTHER OPHTHALMOLOGICALS	27	1.64322	1.13763	2.37350	0.01191	4.98155
ATC Level3	OTHER OTOLOGICALS	2	0.82428	0.20667	3.28763	1.00000	0.36900
ATC Level3	OTHER PLAIN VITAMIN PREPARATIONS	21	2.17115	1.42744	3.30232	0.00101	3.87454
ATC Level3	OTHER SYSTEMIC DRUGS FOR OBSTRUCTIVE AIRWAY DISEASES	7	0.78690	0.37693	1.64275	0.73310	1.29151
ATC Level3	OTHER UROLOGICALS, INCL. ANTISPASMODICS	20	1.36506	0.88787	2.09872	0.18235	3.69004
ATC Level3	PAIN PALLIATION (BONE SEEKING AGENTS)	2	225.95515	56.05465	910.82067	0.00004	0.36900
ATC Level3	PARASYMPATHOMIMETICS	3	5.21620	1.68725	16.12613	0.02067	0.55351
ATC Level3	PERIPHERAL VASODILATORS	9	1.13615	0.59436	2.17179	0.59291	1.66052
ATC Level3	PLANT ALKALOIDS AND OTHER NATURAL PRODUCTS	24	2.70134	1.82684	3.99447	0.00002	4.42804
ATC Level3	POTASSIUM	18	3.44224	2.18546	5.42174	0.00001	3.32103
ATC Level3	POTASSIUM-SPARING AGENTS	8	1.36304	0.68513	2.71171	0.39916	1.47601
ATC Level3	PROGESTOGENS	9	1.68139	0.87958	3.21408	0.12207	1.66052
ATC Level3	PROGESTOGENS AND ESTROGENS IN COMBINATION	13	0.65128	0.38065	1.11432	0.13638	2.39852
ATC Level3	PROPULSIVES	25	5.43757	3.70768	7.97457	0.00000	4.61255
ATC Level3	PSYCHOLEPTICS AND PSYCHOANALEPTICS IN COMBINATION	16	2.03345	1.25481	3.29524	0.00994	2.95203
ATC Level3	PSYCHOSTIMULANTS, AGENTS USED FOR ADHD AND NOOTROPICS	5	0.49939	0.20870	1.19499	0.14702	0.92251
ATC Level3	QUINOLONE ANTIBACTERIALS	13	1.53456	0.89688	2.62563	0.11735	2.39852
ATC Level3	SELECTIVE CALCIUM CHANNEL BLOCKERS WITH DIRECT CARDIAC EFFECTS	10	1.87276	1.01340	3.46084	0.04972	1.84502
ATC Level3	SELECTIVE CALCIUM CHANNEL BLOCKERS WITH MAINLY VASCULAR EFFECTS	32	1.94295	1.38831	2.71918	0.00060	5.90406
ATC Level3	STOMATOLOGICAL PREPARATIONS	153	3.08057	2.69354	3.52321	0.00000	28.22878
ATC Level3	SULFONAMIDES AND TRIMETHOPRIM	7	1.54836	0.74167	3.23247	0.23018	1.29151
ATC Level3	TETRACYCLINES	3	1.19699	0.38724	3.69998	0.74339	0.55351
ATC Level3	THROAT PREPARATIONS	34	2.58146	1.86433	3.57444	0.00000	6.27306
ATC Level3	THYROID PREPARATIONS	17	0.98947	0.61974	1.57978	1.00000	3.13653
ATC Level3	TOPICAL PRODUCTS FOR JOINT AND MUSCULAR PAIN	53	2.34308	1.81434	3.02591	0.00000	9.77860
ATC Level3	ULTRASOUND CONTRAST MEDIA	1	5.19897	0.73339	36.85526	0.17506	0.18450
ATC Level3	VASODILATORS USED IN CARDIAC DISEASES	14	2.89927	1.72873	4.86241	0.00047	2.58303
ATC Level3	VITAMIN A AND D, INCL. COMBINATIONS OF THE TWO	55	3.39474	2.64238	4.36133	0.00000	10.14760
ATC Level3	VITAMIN B1, PLAIN AND IN COMBINATION WITH VITAMIN B6 AND B12	16	2.42965	1.49929	3.93732	0.00122	2.95203
ATC Level3	VITAMIN B12 AND FOLIC ACID	35	2.12853	1.54493	2.93257	0.00004	6.45756
ATC Level3	VITAMIN K AND OTHER HEMOSTATICS	5	1.19771	0.50052	2.86605	0.61785	0.92251
ATC Level4	3-oxoandrosten (4) derivatives	1	0.38488	0.05431	2.72753	0.53037	0.18450
ATC Level4	ACE inhibitors and calcium channel blockers	79	2.37973	1.94091	2.91777	0.00000	14.57565
ATC Level4	ACE inhibitors and diuretics	56	2.39592	1.86961	3.07039	0.00000	10.33210
ATC Level4	ACE inhibitors, other combinations	45	2.56058	1.93561	3.38735	0.00000	8.30258
ATC Level4	ACE inhibitors, plain	58	2.44847	1.91984	3.12267	0.00000	10.70111
ATC Level4	Acetic acid derivatives and related substances	15	2.73472	1.66024	4.50458	0.00054	2.76753
ATC Level4	Acid preparations	8	6.87035	3.45292	13.67007	0.00003	1.47601
ATC Level4	Adrenergic and dopaminergic agents	4	0.66768	0.25149	1.77261	0.53877	0.73801
ATC Level4	Adrenergics and other drugs for obstructive airway diseases	21	0.91233	0.59983	1.38763	0.74959	3.87454
ATC Level4	Adrenergics in combination with anticholinergics	21	1.04442	0.68667	1.58854	0.81968	3.87454
ATC Level4	Aldosterone antagonists	5	1.17131	0.48949	2.80288	0.62388	0.92251
ATC Level4	Alpha and beta blocking agents	13	2.50962	1.46673	4.29403	0.00258	2.39852
ATC Level4	Alpha- and beta-adrenoreceptor agonists	2	0.91728	0.22998	3.65858	1.00000	0.36900
ATC Level4	Alpha-adrenoreceptor antagonists	59	7.80433	6.13326	9.93070	0.00000	10.88561
ATC Level4	Alpha-adrenoreceptor antagonists	9	5.41759	2.83387	10.35696	0.00006	1.66052
ATC Level4	Alpha-adrenoreceptor antagonists and diuretics	1	4.41186	0.62239	31.27385	0.20290	0.18450
ATC Level4	Aluminium compounds	1	2.29881	0.32434	16.29299	0.35289	0.18450
ATC Level4	Amides	3	1.09961	0.35574	3.39895	0.75652	0.55351
ATC Level4	Amino acids	3	9.69658	3.13594	29.98262	0.00391	0.55351
ATC Level4	Aminoalkyl ethers	2	0.37878	0.09497	1.51071	0.18871	0.36900
ATC Level4	Aminosalicylic acid and similar agents	4	1.04642	0.39415	2.77816	0.79595	0.73801
ATC Level4	Amphenicols	1	12.80478	1.80538	90.81865	0.07519	0.18450
ATC Level4	Analgesics and anesthetics	2	0.82428	0.20667	3.28763	1.00000	0.36900
ATC Level4	Androgens and estrogens	5	0.83603	0.34938	2.00055	1.00000	0.92251
ATC Level4	Anesthetics for topical use	2	0.85829	0.21519	3.42328	1.00000	0.36900
ATC Level4	Anesthetics, local	2	0.79901	0.20033	3.18684	1.00000	0.36900
ATC Level4	Angiotensin II antagonists and calcium channel blockers	62	2.12742	1.68311	2.68903	0.00000	11.43911
ATC Level4	Angiotensin II antagonists and diuretics	41	2.09924	1.56402	2.81763	0.00001	7.56458
ATC Level4	Angiotensin II antagonists, other combinations	56	2.00384	1.56366	2.56792	0.00000	10.33210
ATC Level4	Angiotensin II antagonists, plain	41	2.09904	1.56387	2.81735	0.00001	7.56458
ATC Level4	Anilides	91	3.37808	2.80067	4.07453	0.00000	16.78967
ATC Level4	Anthracyclines and related substances	1	0.20864	0.02944	1.47851	0.10193	0.18450
ATC Level4	Anti-androgens	197	94.84235	84.79549	106.07961	0.00000	36.34686
ATC Level4	Antiandrogens and estrogens	8	2.34881	1.18060	4.67297	0.02289	1.47601
ATC Level4	Antiandrogens, plain	4	60.69043	22.81411	161.44961	0.00000	0.73801
ATC Level4	Antiarrhythmics, class III	9	2.69856	1.41167	5.15861	0.00718	1.66052
ATC Level4	Antiarrhythmics, class Ib	2	0.97780	0.24516	3.89997	1.00000	0.36900
ATC Level4	Antiarrhythmics, class Ic	4	4.92814	1.85599	13.08548	0.00948	0.73801
ATC Level4	Antibiotics	13	1.92771	1.12665	3.29833	0.02898	2.39852
ATC Level4	Antibiotics	4	0.97832	0.36850	2.59736	1.00000	0.73801
ATC Level4	Antibiotics	4	4.57506	1.72304	12.14782	0.01215	0.73801
ATC Level4	Antibiotics	9	3.31371	1.73344	6.33461	0.00193	1.66052
ATC Level4	Anticholinergics	12	1.21912	0.69670	2.13328	0.42232	2.21402
ATC Level4	Anticholinergics	2	1.14546	0.28719	4.56871	0.69525	0.36900
ATC Level4	Anticholinesterases	3	0.95056	0.30752	2.93821	1.00000	0.55351
ATC Level4	Antidepressants in combination with psycholeptics	16	2.03345	1.25481	3.29524	0.00994	2.95203
ATC Level4	Antidotes	62	5.60055	4.43073	7.07923	0.00000	11.43911
ATC Level4	Antihistamines for topical use	6	0.80850	0.36483	1.79171	0.85186	1.10701
ATC Level4	Antiinfectives	11	2.26668	1.26281	4.06860	0.01086	2.02952
ATC Level4	Antiinfectives	13	2.37883	1.39030	4.07023	0.00402	2.39852
ATC Level4	Antiinfectives	3	3.41958	1.10618	10.57105	0.05904	0.55351
ATC Level4	Antiinfectives and antiseptics for local oral treatment	9	1.48985	0.77939	2.84793	0.21505	1.66052
ATC Level4	Antiinfectives for treatment of acne	5	2.60529	1.08870	6.23457	0.04536	0.92251
ATC Level4	Antiinflammatory agents, non-steroids	14	2.41939	1.44260	4.05756	0.00250	2.58303
ATC Level4	Antiinflammatory agents, non-steroids and antiinfectives in combination	12	2.70277	1.54453	4.72957	0.00206	2.21402
ATC Level4	Antiinflammatory preparations, non-steroids for topical use	52	2.36563	1.82684	3.06333	0.00000	9.59410
ATC Level4	Antiinflammatory products for vaginal administration	40	2.57026	1.90738	3.46351	0.00000	7.38007
ATC Level4	Antiinflammatory/antirheumatic agents in combination with corticosteroids	75	2.68478	2.17602	3.31248	0.00000	13.83764
ATC Level4	Antipropulsives	52	7.01563	5.41751	9.08517	0.00000	9.59410
ATC Level4	Antiseptics	3	2.59520	0.83953	8.02236	0.11094	0.55351
ATC Level4	Antivirals	2	0.53091	0.13311	2.11749	0.59884	0.36900
ATC Level4	Antivirals	2	0.56828	0.14248	2.26653	0.59428	0.36900
ATC Level4	Ascorbic acid (vitamin C), combinations	92	3.71476	3.08358	4.47514	0.00000	16.97417
ATC Level4	Ascorbic acid (vitamin C), plain	22	2.59310	1.72204	3.90476	0.00007	4.05904
ATC Level4	Azaspirodecanedione derivatives	1	1.03496	0.14604	7.33473	0.61982	0.18450
ATC Level4	Barbiturates and derivatives	1	0.90784	0.12810	6.43382	1.00000	0.18450
ATC Level4	Barbiturates, combinations	1	0.78976	0.11144	5.59689	1.00000	0.18450
ATC Level4	Belladonna alkaloids, tertiary amines	2	1.50044	0.37618	5.98467	0.38497	0.36900
ATC Level4	Belladonna and derivatives in combination with psycholeptics	2	1.48160	0.37146	5.90950	0.39092	0.36900
ATC Level4	Benzodiazepine derivatives	36	1.81531	1.32393	2.48907	0.00078	6.64207
ATC Level4	Benzodiazepine derivatives	5	0.80783	0.33759	1.93305	0.83895	0.92251
ATC Level4	Benzodiazepine derivatives	8	2.01076	1.01069	4.00039	0.06766	1.47601
ATC Level4	Benzodiazepine related drugs	20	2.38373	1.55041	3.66492	0.00062	3.69004
ATC Level4	Benzothiazepine derivatives	8	2.36817	1.19033	4.71149	0.02195	1.47601
ATC Level4	Beta blocking agents, non-selective	5	1.16762	0.48795	2.79405	0.62478	0.92251
ATC Level4	Beta blocking agents, non-selective, and other antihypertensives	1	0.47732	0.06735	3.38262	0.72941	0.18450
ATC Level4	Beta blocking agents, non-selective, and thiazides	5	1.18955	0.49711	2.84651	0.61963	0.92251
ATC Level4	Beta blocking agents, non-selective, thiazides and other diuretics	3	2.80163	0.90631	8.66057	0.09361	0.55351
ATC Level4	Beta blocking agents, selective	68	2.88330	2.30859	3.60109	0.00000	12.54613
ATC Level4	Beta blocking agents, selective, and other antihypertensives	67	2.88516	2.30572	3.61021	0.00000	12.36162
ATC Level4	Beta blocking agents, selective, and other diuretics	51	2.72292	2.09689	3.53585	0.00000	9.40959
ATC Level4	Beta blocking agents, selective, and thiazides	68	2.90141	2.32308	3.62370	0.00000	12.54613
ATC Level4	Beta blocking agents, selective, thiazides and other diuretics	8	1.28535	0.64608	2.55715	0.41757	1.47601
ATC Level4	Beta blocking agents1)	3	2.46139	0.79625	7.60868	0.12445	0.55351
ATC Level4	Beta-lactamase inhibitors	1	0.86000	0.12135	6.09474	1.00000	0.18450
ATC Level4	Beta-lactamase sensitive penicillins	1	1.55567	0.21950	11.02540	0.47441	0.18450
ATC Level4	Biguanides	32	2.00379	1.43178	2.80432	0.00029	5.90406
ATC Level4	Biguanides and amidines	3	9.37075	3.03060	28.97476	0.00430	0.55351
ATC Level4	Bile acid sequestrants	2	2.25487	0.56531	8.99409	0.22275	0.36900
ATC Level4	Bisphosphonates	60	5.24629	4.13239	6.66045	0.00000	11.07011
ATC Level4	Bisphosphonates, combinations	133	3.74127	3.22768	4.33657	0.00000	24.53875
ATC Level4	Bulk producers	1	1.99499	0.28148	14.13934	0.39440	0.18450
ATC Level4	Butylpyrazolidines	1	0.58871	0.08307	4.17204	1.00000	0.18450
ATC Level4	Butyrophenone derivatives	3	1.75795	0.56871	5.43406	0.24440	0.55351
ATC Level4	Calcium	22	6.11672	4.06183	9.21119	0.00000	4.05904
ATC Level4	Calcium channel blockers and diuretics	29	1.91857	1.34644	2.73380	0.00097	5.35055
ATC Level4	Calcium compounds	17	6.71617	4.20617	10.72400	0.00000	3.13653
ATC Level4	Capsaicin and similar agents	1	1.41303	0.19938	10.01441	0.50747	0.18450
ATC Level4	Carbapenems	2	1.64414	0.41221	6.55786	0.34342	0.36900
ATC Level4	Carbohydrates	3	0.59781	0.19340	1.84781	0.50097	0.55351
ATC Level4	Carbonic anhydrase inhibitors	4	4.24176	1.59753	11.26270	0.01560	0.73801
ATC Level4	Carboxamide derivatives	1	0.27441	0.03872	1.94466	0.28191	0.18450
ATC Level4	Caries prophylactic agents	3	5.76341	1.86421	17.81823	0.01594	0.55351
ATC Level4	Centrally acting antiobesity products	5	0.77051	0.32200	1.84377	0.69451	0.92251
ATC Level4	Centrally acting sympathomimetics	2	0.23542	0.05903	0.93895	0.02202	0.36900
ATC Level4	Choline esters	3	41.88332	13.52853	129.66766	0.00006	0.55351
ATC Level4	Colony stimulating factors	3	0.91425	0.29577	2.82597	1.00000	0.55351
ATC Level4	Combinations for eradication of Helicobacter pylori	118	2.76591	2.35789	3.24455	0.00000	21.77122
ATC Level4	Combinations of antibacterials	25	1.87493	1.27851	2.74958	0.00315	4.61255
ATC Level4	Combinations of oral blood glucose lowering drugs	39	1.39131	1.02827	1.88251	0.04087	7.19557
ATC Level4	Combinations of penicillins, incl. beta-lactamase inhibitors	14	2.37883	1.41842	3.98954	0.00290	2.58303
ATC Level4	Combinations of sulfonamides and trimethoprim, incl. derivatives	7	1.58944	0.76134	3.31823	0.22138	1.29151
ATC Level4	Contact laxatives	16	5.76982	3.56025	9.35071	0.00000	2.95203
ATC Level4	Corticosteroids	77	5.29190	4.30271	6.50850	0.00000	14.20664
ATC Level4	Corticosteroids	79	4.76898	3.88951	5.84733	0.00000	14.57565
ATC Level4	Corticosteroids	81	4.47779	3.66287	5.47400	0.00000	14.94465
ATC Level4	Corticosteroids	89	3.45599	2.85807	4.17901	0.00000	16.42066
ATC Level4	Corticosteroids acting locally	141	5.44994	4.72843	6.28154	0.00000	26.01476
ATC Level4	Corticosteroids and antiinfectives in combination	76	4.38684	3.56123	5.40386	0.00000	14.02214
ATC Level4	Corticosteroids and antiinfectives in combination	79	4.72814	3.85619	5.79724	0.00000	14.57565
ATC Level4	Corticosteroids and antiinfectives in combination	81	4.10550	3.35835	5.01887	0.00000	14.94465
ATC Level4	Corticosteroids and mydriatics in combination	50	5.69099	4.36989	7.41149	0.00000	9.22509
ATC Level4	Corticosteroids for local oral treatment	76	4.45990	3.62053	5.49386	0.00000	14.02214
ATC Level4	Corticosteroids for systemic use, combinations	2	0.54848	0.13752	2.18755	0.59587	0.36900
ATC Level4	Corticosteroids, combinations for treatment of acne	33	2.81341	2.02126	3.91600	0.00000	6.08856
ATC Level4	Corticosteroids, moderately potent (group II)	34	2.85558	2.06229	3.95401	0.00000	6.27306
ATC Level4	Corticosteroids, moderately potent, combinations with antibiotics	32	3.28258	2.34548	4.59408	0.00000	5.90406
ATC Level4	Corticosteroids, moderately potent, combinations with antiseptics	3	0.78243	0.25313	2.41852	1.00000	0.55351
ATC Level4	Corticosteroids, moderately potent, other combinations	32	3.28258	2.34548	4.59408	0.00000	5.90406
ATC Level4	Corticosteroids, plain	81	4.42339	3.61838	5.40751	0.00000	14.94465
ATC Level4	Corticosteroids, potent (group III)	22	1.54000	1.02271	2.31893	0.04389	4.05904
ATC Level4	Corticosteroids, potent, combinations with antibiotics	7	3.35858	1.60870	7.01195	0.00553	1.29151
ATC Level4	Corticosteroids, potent, combinations with antiseptics	4	3.69835	1.39290	9.81968	0.02427	0.73801
ATC Level4	Corticosteroids, potent, other combinations	6	1.89821	0.85653	4.20674	0.14240	1.10701
ATC Level4	Corticosteroids, weak (group I)	48	4.41272	3.36815	5.78124	0.00000	8.85609
ATC Level4	Corticosteroids, weak, combinations with antibiotics	48	4.41272	3.36815	5.78124	0.00000	8.85609
ATC Level4	Corticosteroids, weak, combinations with antiseptics	46	5.87070	4.45249	7.74064	0.00000	8.48708
ATC Level4	Corticosteroids, weak, other combinations	46	5.87070	4.45249	7.74064	0.00000	8.48708
ATC Level4	Corticosteroids/antiinfectives/mydriatics in combination	79	4.77206	3.89202	5.85110	0.00000	14.57565
ATC Level4	Coxibs	12	1.38263	0.79014	2.41939	0.23062	2.21402
ATC Level4	Diazepines, oxazepines and thiazepines	2	0.15943	0.03997	0.63586	0.00051	0.36900
ATC Level4	Digitalis glycosides	7	1.88279	0.90185	3.93068	0.10667	1.29151
ATC Level4	Dihydropyridine derivatives	32	1.94305	1.38838	2.71931	0.00060	5.90406
ATC Level4	Dipeptidyl peptidase 4 (DPP-4) inhibitors	41	2.46041	1.83310	3.30240	0.00000	7.56458
ATC Level4	Diphenylpropylamine derivatives	3	1.08723	0.35174	3.36070	0.75857	0.55351
ATC Level4	Direct factor Xa inhibitors	9	1.10899	0.58015	2.11988	0.72126	1.66052
ATC Level4	Direct thrombin inhibitors	2	0.52520	0.13168	2.09470	0.60015	0.36900
ATC Level4	Dopa and dopa derivatives	1	0.53870	0.07601	3.81762	1.00000	0.18450
ATC Level4	Dopamine agonists	2	0.65540	0.16432	2.61401	0.77543	0.36900
ATC Level4	Drugs for treatment of lepra	1	3.28570	0.46356	23.28922	0.26250	0.18450
ATC Level4	Drugs used in erectile dysfunction	2	0.24713	0.06196	0.98566	0.03042	0.36900
ATC Level4	Drugs used in opioid dependence	5	0.94775	0.39606	2.26789	1.00000	0.92251
ATC Level4	Electrolyte solutions	27	2.40769	1.66687	3.47775	0.00005	4.98155
ATC Level4	Enemas	17	3.93538	2.46475	6.28351	0.00000	3.13653
ATC Level4	Enzyme preparations	1	1.58711	0.22394	11.24822	0.46767	0.18450
ATC Level4	Estrogens	3	0.43542	0.14087	1.34588	0.17584	0.55351
ATC Level4	Estrogens, combinations with other drugs	2	0.48939	0.12270	1.95189	0.45256	0.36900
ATC Level4	Ethers of tropine or tropine derivatives	1	2.08121	0.29365	14.75052	0.38168	0.18450
ATC Level4	Expectorants	2	1.06113	0.26605	4.23233	0.71372	0.36900
ATC Level4	Fatty acid derivatives	1	0.18788	0.02651	1.33142	0.07454	0.18450
ATC Level4	Fenamates	2	14.67241	3.67630	58.55884	0.00849	0.36900
ATC Level4	Fibrates	8	2.47107	1.24205	4.91622	0.01757	1.47601
ATC Level4	First-generation cephalosporins	5	3.30939	1.38290	7.91967	0.01893	0.92251
ATC Level4	Fluoride	3	5.85221	1.89292	18.09281	0.01532	0.55351
ATC Level4	Fluoroquinolones	13	1.53514	0.89722	2.62663	0.11723	2.39852
ATC Level4	Fluoroquinolones	13	1.54794	0.90470	2.64852	0.11464	2.39852
ATC Level4	Folic acid analogues	4	0.29277	0.11028	0.77727	0.00375	0.73801
ATC Level4	Folic acid and derivatives	29	2.13019	1.49495	3.03536	0.00017	5.35055
ATC Level4	Glucocorticoids	162	5.01175	4.40533	5.70165	0.00000	29.88930
ATC Level4	Glucocorticoids	18	1.66051	1.05428	2.61533	0.04327	3.32103
ATC Level4	Gonadotropin releasing hormone analogues	150	58.53294	51.06597	67.09174	0.00000	27.67528
ATC Level4	Gonadotropin-releasing hormones	6	180.57891	81.08610	402.14960	0.00000	1.10701
ATC Level4	H2-receptor antagonists	10	1.26017	0.68192	2.32877	0.46961	1.84502
ATC Level4	HMG CoA reductase inhibitors	100	2.68052	2.24565	3.19961	0.00000	18.45018
ATC Level4	HMG CoA reductase inhibitors in combination with other lipid modifying agents	104	2.40117	2.02014	2.85407	0.00000	19.18819
ATC Level4	HMG CoA reductase inhibitors, other combinations	161	2.27207	1.99604	2.58626	0.00000	29.70480
ATC Level4	Heparin group	20	3.43714	2.23554	5.28461	0.00000	3.69004
ATC Level4	Heparins or heparinoids for topical use	7	2.56831	1.23020	5.36194	0.02121	1.29151
ATC Level4	High-ceiling diuretics and potassium-sparing agents	42	3.04423	2.27672	4.07047	0.00000	7.74908
ATC Level4	Hydantoin derivatives	1	0.50106	0.07070	3.55088	1.00000	0.18450
ATC Level4	Hydrazinophthalazine derivatives	2	2.21374	0.55500	8.83004	0.22878	0.36900
ATC Level4	Hydrazinophthalazine derivatives and diuretics	2	2.21374	0.55500	8.83004	0.22878	0.36900
ATC Level4	Imidazole and triazole derivatives	6	1.76270	0.79539	3.90641	0.16221	1.10701
ATC Level4	Imidazole derivatives	1	0.49619	0.07002	3.51633	0.72884	0.18450
ATC Level4	Imidazole derivatives	1	3.09072	0.43605	21.90687	0.27654	0.18450
ATC Level4	Imidazole derivatives	3	4.04343	1.30796	12.49989	0.03934	0.55351
ATC Level4	Imidazole derivatives	7	2.14031	1.02520	4.46833	0.04852	1.29151
ATC Level4	Imidazoline receptor agonists	6	2.34574	1.05846	5.19861	0.04560	1.10701
ATC Level4	Imidazoline receptor agonists in combination with diuretics	4	1.80914	0.68142	4.80324	0.29159	0.73801
ATC Level4	Insulins and analogues for inhalation	1	0.48877	0.06897	3.46379	0.72896	0.18450
ATC Level4	Insulins and analogues for injection, fast-acting	6	0.67118	0.30287	1.48740	0.39958	1.10701
ATC Level4	Insulins and analogues for injection, intermediate-acting	1	0.15692	0.02214	1.11201	0.02559	0.18450
ATC Level4	Insulins and analogues for injection, intermediate-acting combined with fast-acting	6	0.68558	0.30937	1.51931	0.49195	1.10701
ATC Level4	Insulins and analogues for injection, long-acting	16	1.36989	0.84535	2.21991	0.18377	2.95203
ATC Level4	Interferons	1	0.05798	0.00818	0.41086	0.00000	0.18450
ATC Level4	Intermediate-acting sulfonamides	6	1.91900	0.86591	4.25282	0.14010	1.10701
ATC Level4	Intravaginal contraceptives	4	1.19315	0.44941	3.16773	0.58293	0.73801
ATC Level4	Iron bivalent, oral preparations	19	4.82284	3.10057	7.50179	0.00000	3.50554
ATC Level4	Iron in combination with folic acid	19	4.82284	3.10057	7.50179	0.00000	3.50554
ATC Level4	Iron in other combinations	42	2.21642	1.65763	2.96357	0.00000	7.74908
ATC Level4	Leukotriene receptor antagonists	3	0.67088	0.21704	2.07369	0.63791	0.55351
ATC Level4	Lincosamides	4	3.33116	1.25462	8.84462	0.03367	0.73801
ATC Level4	Local anesthetics	2	0.79323	0.19888	3.16378	1.00000	0.36900
ATC Level4	Local anesthetics	2	0.84387	0.21158	3.36574	1.00000	0.36900
ATC Level4	Local hemostatics	2	0.91728	0.22998	3.65858	1.00000	0.36900
ATC Level4	Low-ceiling diuretics and potassium-sparing agents	23	1.84630	1.23768	2.75422	0.00573	4.24354
ATC Level4	Macrolides	5	1.16487	0.48679	2.78745	0.62547	0.92251
ATC Level4	Magnesium	28	5.24860	3.65898	7.52883	0.00000	5.16605
ATC Level4	Magnesium compounds	16	5.65636	3.49024	9.16680	0.00000	2.95203
ATC Level4	Medical gases	3	2.46717	0.79812	7.62657	0.12382	0.55351
ATC Level4	Medicated dressings with antiinfectives	3	1.84960	0.59836	5.71739	0.22221	0.55351
ATC Level4	Melatonin receptor agonists	6	5.31146	2.39647	11.77217	0.00109	1.10701
ATC Level4	Monoclonal antibodies	1	0.07282	0.01028	0.51604	0.00003	0.18450
ATC Level4	Multivitamins with minerals	89	4.22304	3.49239	5.10656	0.00000	16.42066
ATC Level4	Muscle relaxants	18	2.70669	1.71848	4.26315	0.00018	3.32103
ATC Level4	Natural and semisynthetic estrogens, plain	7	0.51227	0.24539	1.06943	0.07326	1.29151
ATC Level4	Natural opium alkaloids	112	6.55553	5.55836	7.73160	0.00000	20.66421
ATC Level4	Nicotinic acid and derivatives	7	0.97103	0.46513	2.02716	1.00000	1.29151
ATC Level4	Nicotinic acid and derivatives	7	0.97961	0.46924	2.04507	1.00000	1.29151
ATC Level4	Nitroimidazole derivatives	1	0.49603	0.06999	3.51526	0.72884	0.18450
ATC Level4	Non-selective monoamine reuptake inhibitors	14	2.56067	1.52684	4.29451	0.00150	2.58303
ATC Level4	Nucleosides and nucleotides excl. reverse transcriptase inhibitors	3	0.25328	0.08194	0.78288	0.00472	0.55351
ATC Level4	Opioid anesthetics	57	9.02213	7.05700	11.53450	0.00000	10.51661
ATC Level4	Opioids in combination with antispasmodics	46	6.68533	5.07028	8.81482	0.00000	8.48708
ATC Level4	Opium alkaloids and derivatives	47	4.20826	3.20204	5.53067	0.00000	8.67159
ATC Level4	Organic acids	22	2.54709	1.69149	3.83547	0.00008	4.05904
ATC Level4	Organic nitrates	14	3.01809	1.79957	5.06168	0.00031	2.58303
ATC Level4	Oripavine derivatives	2	0.61311	0.15372	2.44535	0.77776	0.36900
ATC Level4	Osmotically acting laxatives	37	5.03817	3.69122	6.87663	0.00000	6.82657
ATC Level4	Other agents for local oral treatment	77	2.56700	2.08721	3.15707	0.00000	14.20664
ATC Level4	Other agents for treatment of hemorrhoids and anal fissures for topical use	10	26.07792	14.10419	48.21672	0.00000	1.84502
ATC Level4	Other aminoglycosides	3	1.52045	0.49188	4.69989	0.45455	0.55351
ATC Level4	Other anti-acne preparations for topical use	1	2.76697	0.39038	19.61175	0.30343	0.18450
ATC Level4	Other anti-dementia drugs	2	1.87575	0.47027	7.48173	0.28864	0.36900
ATC Level4	Other antianemic preparations	3	0.72300	0.23391	2.23481	0.80444	0.55351
ATC Level4	Other antibiotics for topical use	4	1.85625	0.69916	4.92831	0.17154	0.73801
ATC Level4	Other antidepressants	21	0.90878	0.59750	1.38224	0.74966	3.87454
ATC Level4	Other antiemetics	4	3.19076	1.20175	8.47181	0.03843	0.73801
ATC Level4	Other antiepileptics	45	1.64378	1.24258	2.17451	0.00155	8.30258
ATC Level4	Other antihistamines for systemic use	7	0.84282	0.40372	1.75950	0.86018	1.29151
ATC Level4	Other antiinfectives	3	3.52124	1.13906	10.88536	0.05506	0.55351
ATC Level4	Other antiinflammatory and antirheumatic agents, non-steroids	2	1.05280	0.26396	4.19911	0.71573	0.36900
ATC Level4	Other antimigraine preparations	4	1.88944	0.71166	5.01644	0.16428	0.73801
ATC Level4	Other antimycotics for systemic use	1	1.86716	0.26345	13.23327	0.41485	0.18450
ATC Level4	Other antineoplastic agents	15	1.03114	0.62602	1.69842	0.89375	2.76753
ATC Level4	Other antipsoriatics for topical use	3	1.44696	0.46810	4.47268	0.46847	0.55351
ATC Level4	Other antipsychotics	1	0.09964	0.01406	0.70607	0.00109	0.18450
ATC Level4	Other antivirals	1	0.17700	0.02498	1.25435	0.05196	0.18450
ATC Level4	Other blood glucose lowering drugs, excl. insulins	3	0.30705	0.09934	0.94909	0.02255	0.55351
ATC Level4	Other cardiac preparations	35	2.94447	2.13714	4.05677	0.00000	6.45756
ATC Level4	Other centrally acting agents	8	1.16835	0.58727	2.32438	0.56401	1.47601
ATC Level4	Other chemotherapeutics	1	0.43745	0.06173	3.10011	0.73386	0.18450
ATC Level4	Other cicatrizants	10	8.92289	4.82769	16.49194	0.00000	1.84502
ATC Level4	Other dermatologicals	18	1.88725	1.19823	2.97246	0.01250	3.32103
ATC Level4	Other drugs affecting bone structure and mineralization	157	8.67717	7.60500	9.90051	0.00000	28.96679
ATC Level4	Other hormone antagonists and related agents	131	165.53455	142.44493	192.36690	0.00000	24.16974
ATC Level4	Other hypnotics and sedatives	1	1.53647	0.21679	10.88928	0.47862	0.18450
ATC Level4	Other immunostimulants	4	1.63281	0.61500	4.33504	0.31732	0.73801
ATC Level4	Other immunosuppressants	7	0.25377	0.12156	0.52976	0.00001	1.29151
ATC Level4	Other irrigating solutions	4	0.74182	0.27942	1.96944	0.82629	0.73801
ATC Level4	Other laxatives	2	1.25918	0.31570	5.02231	0.67536	0.36900
ATC Level4	Other lipid modifying agents	8	1.70357	0.85629	3.38921	0.15402	1.47601
ATC Level4	Other local anesthetics	1	1.33945	0.18900	9.49287	0.52628	0.18450
ATC Level4	Other nasal preparations	20	2.08251	1.35450	3.20179	0.00268	3.69004
ATC Level4	Other nervous system drugs	3	0.27179	0.08793	0.84009	0.00891	0.55351
ATC Level4	Other ophthalmologicals	27	1.64322	1.13763	2.37350	0.01191	4.98155
ATC Level4	Other opioids	23	3.59120	2.40732	5.35730	0.00000	4.24354
ATC Level4	Other plain vitamin preparations	21	2.17115	1.42744	3.30232	0.00101	3.87454
ATC Level4	Other potassium-sparing agents	3	1.83222	0.59273	5.66366	0.22622	0.55351
ATC Level4	Other systemic hemostatics	1	0.94737	0.13368	6.71396	1.00000	0.18450
ATC Level4	Other throat preparations	31	3.27841	2.32916	4.61453	0.00000	5.71956
ATC Level4	Other urologicals	5	4.52328	1.89007	10.82500	0.00549	0.92251
ATC Level4	Penicillins with extended spectrum	13	2.65696	1.55284	4.54615	0.00159	2.39852
ATC Level4	Peripheral opioid receptor antagonists	1	6.83120	0.96354	48.43137	0.13625	0.18450
ATC Level4	Phenothiazine derivatives	4	1.76841	0.66607	4.69509	0.29630	0.73801
ATC Level4	Phenothiazines with aliphatic side-chain	1	1.31711	0.18585	9.33451	0.53225	0.18450
ATC Level4	Phenothiazines with piperazine structure	11	5.63745	3.14050	10.11966	0.00001	2.02952
ATC Level4	Phenylalkylamine derivatives	2	1.00497	0.25197	4.00832	0.72799	0.36900
ATC Level4	Phenylpiperidine derivatives	57	8.97416	7.01948	11.47317	0.00000	10.51661
ATC Level4	Piperazine derivatives	11	2.17422	1.21130	3.90263	0.02056	2.02952
ATC Level4	Platelet aggregation inhibitors excl. heparin	84	2.25702	1.85418	2.74738	0.00000	15.49815
ATC Level4	Platinum compounds	1	0.15115	0.02133	1.07111	0.01770	0.18450
ATC Level4	Potassium	18	3.44224	2.18546	5.42174	0.00001	3.32103
ATC Level4	Pregnadien derivatives	9	15.80956	8.26785	30.23062	0.00000	1.66052
ATC Level4	Preparations inhibiting uric acid production	18	3.47683	2.20742	5.47622	0.00001	3.32103
ATC Level4	Progestogens	9	0.47239	0.24713	0.90297	0.01406	1.66052
ATC Level4	Progestogens	9	2.56862	1.34370	4.91019	0.00970	1.66052
ATC Level4	Progestogens and estrogens, fixed combinations	13	0.65844	0.38484	1.12657	0.13550	2.39852
ATC Level4	Progestogens and estrogens, fixed combinations	15	0.69404	0.42136	1.14316	0.18583	2.76753
ATC Level4	Progestogens and estrogens, sequential preparations	13	0.81579	0.47680	1.39580	0.52593	2.39852
ATC Level4	Progestogens and estrogens, sequential preparations	15	0.78592	0.47715	1.29451	0.41367	2.76753
ATC Level4	Propionic acid derivatives	56	2.20917	1.72389	2.83107	0.00000	10.33210
ATC Level4	Propulsives	25	5.43757	3.70768	7.97457	0.00000	4.61255
ATC Level4	Prostaglandin analogues1)	3	1.05978	0.34285	3.27582	0.76345	0.55351
ATC Level4	Protein kinase inhibitors	3	0.15753	0.05097	0.48692	0.00001	0.55351
ATC Level4	Proton pump inhibitors	108	2.93334	2.47776	3.47269	0.00000	19.92620
ATC Level4	Purine derivatives	2	3.22262	0.80789	12.85479	0.12869	0.36900
ATC Level4	Pyrazolones	11	14.39525	8.01786	25.84521	0.00000	2.02952
ATC Level4	Renin-inhibitors	43	1.90426	1.42943	2.53681	0.00009	7.93358
ATC Level4	Retinoids for topical use in acne	16	1.91307	1.18053	3.10016	0.01353	2.95203
ATC Level4	Salicylic acid and derivatives	75	2.63828	2.13833	3.25511	0.00000	13.83764
ATC Level4	Salt solutions	7	2.73838	1.31165	5.71701	0.01558	1.29151
ATC Level4	Sclerosing agents for local injection	3	0.59189	0.19149	1.82954	0.50145	0.55351
ATC Level4	Second-generation cephalosporins	4	2.59100	0.97588	6.87924	0.07100	0.73801
ATC Level4	Selective beta-2-adrenoreceptor agonists	11	0.90280	0.50298	1.62043	0.88451	2.02952
ATC Level4	Selective beta-2-adrenoreceptor agonists	17	0.92937	0.58210	1.48382	0.90504	3.13653
ATC Level4	Selective serotonin (5HT1) agonists	1	0.34691	0.04895	2.45843	0.38149	0.18450
ATC Level4	Selective serotonin reuptake inhibitors	29	1.19753	0.84042	1.70636	0.29871	5.35055
ATC Level4	Selenium	2	8.60151	2.15580	34.31952	0.02317	0.36900
ATC Level4	Serotonin (5HT3) antagonists	22	3.99609	2.65370	6.01754	0.00000	4.05904
ATC Level4	Silver compounds	2	8.60908	2.15769	34.34971	0.02313	0.36900
ATC Level4	Sodium	4	2.25677	0.85000	5.99178	0.10402	0.73801
ATC Level4	Softeners, emollients	12	3.61691	2.06689	6.32934	0.00017	2.21402
ATC Level4	Substituted alkylamines	1	0.70587	0.09960	5.00240	1.00000	0.18450
ATC Level4	Sulfonamides	85	1.85374	1.52498	2.25337	0.00000	15.68266
ATC Level4	Sulfonamides and potassium in combination	16	3.50250	2.16129	5.67602	0.00002	2.95203
ATC Level4	Sulfonamides and potassium in combination	50	3.03650	2.33167	3.95439	0.00000	9.22509
ATC Level4	Sulfonamides, plain	47	3.14586	2.39369	4.13438	0.00000	8.67159
ATC Level4	Sulfonamides, plain	7	4.33467	2.07617	9.05000	0.00138	1.29151
ATC Level4	Sulfonamides, urea derivatives	15	1.82435	1.10757	3.00498	0.03160	2.76753
ATC Level4	Sympathomimetics	1	0.24028	0.03391	1.70274	0.14024	0.18450
ATC Level4	Sympathomimetics in glaucoma therapy	6	1.19743	0.54033	2.65365	0.64814	1.10701
ATC Level4	Sympathomimetics, plain	2	0.35104	0.08802	1.40009	0.13949	0.36900
ATC Level4	Synthetic anticholinergic agents in combination with psycholeptics	2	4.58184	1.14857	18.27779	0.07156	0.36900
ATC Level4	Synthetic anticholinergics, quaternary ammonium compounds	2	6.42058	1.60936	25.61510	0.03950	0.36900
ATC Level4	Synthetic estrogens, plain	1	48.31278	6.79564	343.47387	0.02055	0.18450
ATC Level4	Taxanes	24	4.96591	3.35819	7.34331	0.00000	4.42804
ATC Level4	Testosterone-5-alpha reductase inhibitors	11	4.88135	2.71934	8.76227	0.00002	2.02952
ATC Level4	Tests for bile duct patency	2	3.14196	0.78767	12.53299	0.13403	0.36900
ATC Level4	Tests for diabetes	3	0.59527	0.19258	1.83998	0.50115	0.55351
ATC Level4	Tests for fat absorption	16	2.62724	1.62122	4.25754	0.00055	2.95203
ATC Level4	Tests for fertility disturbances	6	340.24135	152.11914	761.00992	0.00000	1.10701
ATC Level4	Tests for gastric secretion	3	1.83314	0.59303	5.66649	0.22600	0.55351
ATC Level4	Tetracyclines	3	1.19699	0.38724	3.69998	0.74339	0.55351
ATC Level4	Thiazides and potassium in combination	32	2.09626	1.49785	2.93373	0.00012	5.90406
ATC Level4	Thiazides, combinations with other drugs	19	1.76212	1.13291	2.74079	0.01931	3.50554
ATC Level4	Thiazides, combinations with psycholeptics and/or analgesics	2	8.44814	2.11737	33.70731	0.02396	0.36900
ATC Level4	Thiazides, plain	19	1.62859	1.04706	2.53310	0.03717	3.50554
ATC Level4	Thiazolidinediones	1	0.10226	0.01443	0.72470	0.00103	0.18450
ATC Level4	Third-generation cephalosporins	4	1.73915	0.65505	4.61739	0.30012	0.73801
ATC Level4	Thyroid hormones	17	0.98947	0.61974	1.57978	1.00000	3.13653
ATC Level4	Trimethoprim and derivatives	7	1.70664	0.81748	3.56292	0.13704	1.29151
ATC Level4	Ultrasound contrast media	1	5.19897	0.73339	36.85526	0.17506	0.18450
ATC Level4	Urinary antispasmodics	13	2.45705	1.43601	4.20407	0.00308	2.39852
ATC Level4	Various alimentary tract and metabolism products	3	3.09528	1.00129	9.56841	0.07458	0.55351
ATC Level4	Various pain palliation radiopharmaceuticals	2	225.95515	56.05465	910.82067	0.00004	0.36900
ATC Level4	Vitamin A, plain	16	2.60432	1.60708	4.22040	0.00060	2.95203
ATC Level4	Vitamin B1, plain	16	2.42965	1.49929	3.93732	0.00122	2.95203
ATC Level4	Vitamin B12 (cyanocobalamin and analogues)	24	2.57341	1.74032	3.80529	0.00003	4.42804
ATC Level4	Vitamin D and analogues	46	2.91845	2.21349	3.84792	0.00000	8.48708
ATC Level4	Vitamin K	2	6.07783	1.52347	24.24730	0.04358	0.36900
ATC Level4	Vitamin K antagonists	34	3.16920	2.28878	4.38828	0.00000	6.27306
ATC Level4	Xanthine derivatives	3	1.91562	0.61971	5.92149	0.20777	0.55351
ATC Level4	Xanthines	5	1.53425	0.64115	3.67141	0.26761	0.92251
ATC Level5	abiraterone	114	171.16415	145.22702	201.73357	0.00000	21.03321
ATC Level5	acebutolol	1	4.52746	0.63869	32.09354	0.19827	0.18450
ATC Level5	acebutolol and thiazides	1	4.52746	0.63869	32.09354	0.19827	0.18450
ATC Level5	acenocoumarol	2	4.72557	1.18459	18.85130	0.06785	0.36900
ATC Level5	acetazolamide	2	9.15083	2.29342	36.51222	0.02066	0.36900
ATC Level5	acetylsalicylic acid	75	2.68541	2.17653	3.31327	0.00000	13.83764
ATC Level5	acetylsalicylic acid and corticosteroids	75	2.68541	2.17653	3.31327	0.00000	13.83764
ATC Level5	acetylsalicylic acid, combinations excl. psycholeptics	75	2.68541	2.17653	3.31327	0.00000	13.83764
ATC Level5	acetylsalicylic acid, combinations with proton pump inhibitors	75	2.68541	2.17653	3.31327	0.00000	13.83764
ATC Level5	acetylsalicylic acid, combinations with psycholeptics	75	2.68541	2.17653	3.31327	0.00000	13.83764
ATC Level5	aciclovir	2	0.67193	0.16847	2.67996	1.00000	0.36900
ATC Level5	aciclovir, combinations	2	0.67193	0.16847	2.67996	1.00000	0.36900
ATC Level5	alendronic acid	3	0.66500	0.21514	2.05550	0.63797	0.55351
ATC Level5	alendronic acid and alfacalcidol, sequential	3	0.59830	0.19356	1.84934	0.50094	0.55351
ATC Level5	alendronic acid and colecalciferol	45	2.56436	1.93847	3.39235	0.00000	8.30258
ATC Level5	alendronic acid, calcium and colecalciferol, sequential	90	2.92491	2.42195	3.53232	0.00000	16.60517
ATC Level5	alfuzosin and finasteride	5	2.67135	1.11630	6.39266	0.04154	0.92251
ATC Level5	aliskiren and amlodipine	28	2.05207	1.43062	2.94346	0.00047	5.16605
ATC Level5	aliskiren and hydrochlorothiazide	19	1.68235	1.08162	2.61672	0.03289	3.50554
ATC Level5	aliskiren, amlodipine and hydrochlorothiazide	43	1.90426	1.42943	2.53681	0.00009	7.93358
ATC Level5	allopurinol	18	3.71919	2.36129	5.85798	0.00000	3.32103
ATC Level5	allopurinol, combinations	18	3.71919	2.36129	5.85798	0.00000	3.32103
ATC Level5	alprazolam	16	2.09000	1.28971	3.38689	0.00567	2.95203
ATC Level5	aluminium hydroxide	1	2.57442	0.36322	18.24678	0.32202	0.18450
ATC Level5	amikacin	3	8.15044	2.63606	25.20031	0.00630	0.55351
ATC Level5	aminocaproic acid	3	55.84443	18.02833	172.98333	0.00002	0.55351
ATC Level5	amiodarone	8	3.22280	1.61986	6.41191	0.00398	1.47601
ATC Level5	amitriptyline	13	3.80958	2.22643	6.51845	0.00005	2.39852
ATC Level5	amitriptyline and psycholeptics	13	3.80958	2.22643	6.51845	0.00005	2.39852
ATC Level5	amlodipine	28	2.13488	1.48836	3.06225	0.00022	5.16605
ATC Level5	amlodipine and diuretics	28	2.13488	1.48836	3.06225	0.00022	5.16605
ATC Level5	amoxicillin	12	3.31306	1.89327	5.79759	0.00037	2.21402
ATC Level5	amoxicillin and enzyme inhibitor	12	3.31306	1.89327	5.79759	0.00037	2.21402
ATC Level5	anidulafungin	1	29.91260	4.21265	212.39916	0.03294	0.18450
ATC Level5	apixaban	3	1.36429	0.44136	4.21715	0.48754	0.55351
ATC Level5	aripiprazole	1	0.27075	0.03821	1.91874	0.28427	0.18450
ATC Level5	ascorbic acid	22	2.59310	1.72204	3.90476	0.00007	4.05904
ATC Level5	ascorbic acid (vit C)	22	2.59310	1.72204	3.90476	0.00007	4.05904
ATC Level5	ascorbic acid (vit C) and calcium	92	3.71476	3.08358	4.47514	0.00000	16.97417
ATC Level5	atenolol	8	1.28535	0.64608	2.55715	0.41757	1.47601
ATC Level5	atenolol and other antihypertensives	8	1.28535	0.64608	2.55715	0.41757	1.47601
ATC Level5	atenolol and other diuretics	8	1.28535	0.64608	2.55715	0.41757	1.47601
ATC Level5	atenolol and other diuretics, combinations	8	1.28535	0.64608	2.55715	0.41757	1.47601
ATC Level5	atenolol and thiazides	8	1.28535	0.64608	2.55715	0.41757	1.47601
ATC Level5	atenolol, thiazides and other diuretics	8	1.28535	0.64608	2.55715	0.41757	1.47601
ATC Level5	atorvastatin	43	2.98786	2.24282	3.98041	0.00000	7.93358
ATC Level5	atorvastatin and acetylsalicylic acid	99	2.60483	2.17985	3.11265	0.00000	18.26568
ATC Level5	atorvastatin and amlodipine	67	2.62087	2.09451	3.27950	0.00000	12.36162
ATC Level5	atorvastatin and ezetimibe	46	2.68967	2.03998	3.54628	0.00000	8.48708
ATC Level5	atorvastatin, acetylsalicylic acid and ramipril	107	2.63056	2.21983	3.11729	0.00000	19.74170
ATC Level5	atorvastatin, amlodipine and perindopril	70	2.64120	2.12250	3.28665	0.00000	12.91513
ATC Level5	atropine	2	1.69265	0.42437	6.75135	0.33080	0.36900
ATC Level5	atropine and psycholeptics	2	1.69265	0.42437	6.75135	0.33080	0.36900
ATC Level5	azithromycin	5	2.42890	1.01499	5.81243	0.05775	0.92251
ATC Level5	azithromycin, fluconazole and secnidazole	5	1.23712	0.51699	2.96035	0.61029	0.92251
ATC Level5	baclofen	3	0.87316	0.28248	2.69895	1.00000	0.55351
ATC Level5	beclometasone	2	2.27478	0.57030	9.07350	0.21991	0.36900
ATC Level5	beclometasone and antibiotics	2	2.27478	0.57030	9.07350	0.21991	0.36900
ATC Level5	benazepril	2	1.37339	0.34433	5.47789	0.66028	0.36900
ATC Level5	benazepril and diuretics	2	1.37339	0.34433	5.47789	0.66028	0.36900
ATC Level5	bendroflumethiazide and potassium	14	2.89952	1.72887	4.86282	0.00047	2.58303
ATC Level5	benzathine phenoxymethylpenicillin	1	4.34786	0.61336	30.82007	0.20555	0.18450
ATC Level5	benzatropine	1	2.08121	0.29365	14.75052	0.38168	0.18450
ATC Level5	betamethasone	4	4.00958	1.51010	10.64614	0.01874	0.73801
ATC Level5	betamethasone and antibiotics	4	4.00958	1.51010	10.64614	0.01874	0.73801
ATC Level5	betamethasone and antiinfectives	4	4.00958	1.51010	10.64614	0.01874	0.73801
ATC Level5	betamethasone and antiseptics	4	4.00958	1.51010	10.64614	0.01874	0.73801
ATC Level5	betamethasone and mydriatics	4	4.00958	1.51010	10.64614	0.01874	0.73801
ATC Level5	bethanechol	3	47.02375	15.18590	145.61092	0.00004	0.55351
ATC Level5	bezafibrate	1	8.10993	1.14380	57.50212	0.11608	0.18450
ATC Level5	bicalutamide	37	72.23477	52.88254	98.66890	0.00000	6.82657
ATC Level5	bimatoprost	1	0.93871	0.13246	6.65259	1.00000	0.18450
ATC Level5	biotin	10	12.59505	6.81396	23.28091	0.00000	1.84502
ATC Level5	bisacodyl	2	3.37789	0.84681	13.47427	0.11926	0.36900
ATC Level5	bisacodyl, combinations	2	3.37789	0.84681	13.47427	0.11926	0.36900
ATC Level5	bismuth subcitrate, tetracycline and metronidazole	1	0.46086	0.06503	3.26597	0.73067	0.18450
ATC Level5	bisoprolol	15	4.27555	2.59561	7.04279	0.00000	2.76753
ATC Level5	bisoprolol and other antihypertensives	15	4.27555	2.59561	7.04279	0.00000	2.76753
ATC Level5	bisoprolol and thiazides	15	4.27555	2.59561	7.04279	0.00000	2.76753
ATC Level5	bisoprolol, combinations	15	4.27555	2.59561	7.04279	0.00000	2.76753
ATC Level5	bortezomib	1	0.43692	0.06165	3.09633	0.73395	0.18450
ATC Level5	brinzolamide	1	3.66627	0.51723	25.98738	0.23882	0.18450
ATC Level5	brinzolamide, combinations	1	3.66627	0.51723	25.98738	0.23882	0.18450
ATC Level5	brotizolam	3	8.13388	2.63071	25.14912	0.00634	0.55351
ATC Level5	budesonide	10	2.09651	1.13447	3.87436	0.03198	1.84502
ATC Level5	bumetanide	1	1.37752	0.19437	9.76267	0.51639	0.18450
ATC Level5	bumetanide and potassium	15	3.12771	1.89881	5.15193	0.00013	2.76753
ATC Level5	bumetanide and potassium-sparing agents	1	1.37752	0.19437	9.76267	0.51639	0.18450
ATC Level5	bupivacaine	1	1.83039	0.25826	12.97267	0.42112	0.18450
ATC Level5	bupivacaine, combinations	1	1.83039	0.25826	12.97267	0.42112	0.18450
ATC Level5	buprenorphine	2	0.61311	0.15372	2.44535	0.77776	0.36900
ATC Level5	buprenorphine, combinations	2	0.61311	0.15372	2.44535	0.77776	0.36900
ATC Level5	bupropion	5	0.94953	0.39681	2.27214	1.00000	0.92251
ATC Level5	bupropion and naltrexone	5	0.86472	0.36137	2.06920	1.00000	0.92251
ATC Level5	buserelin	2	244.78475	60.67227	987.59404	0.00003	0.36900
ATC Level5	buspirone	1	1.03496	0.14604	7.33473	0.61982	0.18450
ATC Level5	cabazitaxel	8	91.29501	45.79150	182.01584	0.00000	1.47601
ATC Level5	caffeine	3	1.91562	0.61971	5.92149	0.20777	0.55351
ATC Level5	caffeine and sodium benzoate	3	1.90626	0.61668	5.89253	0.20975	0.55351
ATC Level5	calcitriol	1	1.52657	0.21540	10.81910	0.48082	0.18450
ATC Level5	calcium carbonate	17	6.71617	4.20617	10.72400	0.00000	3.13653
ATC Level5	calcium citrate	3	9.76535	3.15817	30.19534	0.00383	0.55351
ATC Level5	calcium gluconate	1	2.39048	0.33727	16.94280	0.34199	0.18450
ATC Level5	calcium pantothenate	10	47.98133	25.93852	88.75632	0.00000	1.84502
ATC Level5	calcium phosphate	1	19.53070	2.75245	138.58479	0.04998	0.18450
ATC Level5	candesartan	4	1.99275	0.75057	5.29075	0.14388	0.73801
ATC Level5	candesartan and amlodipine	31	2.09285	1.48690	2.94575	0.00016	5.71956
ATC Level5	candesartan and diuretics	4	1.99275	0.75057	5.29075	0.14388	0.73801
ATC Level5	capsaicin	1	1.41317	0.19940	10.01537	0.50744	0.18450
ATC Level5	carbazochrome	1	27.09794	3.81697	192.37713	0.03630	0.18450
ATC Level5	carvedilol	13	2.77389	1.62117	4.74622	0.00109	2.39852
ATC Level5	cefadroxil	3	52.20528	16.85586	161.68803	0.00003	0.55351
ATC Level5	cefalexin	2	2.05802	0.51596	8.20885	0.25389	0.36900
ATC Level5	cefepime and amikacin	3	3.78014	1.22280	11.68582	0.04640	0.55351
ATC Level5	cefotaxime	2	10.42007	2.61136	41.57902	0.01622	0.36900
ATC Level5	cefotaxime, combinations	2	10.42007	2.61136	41.57902	0.01622	0.36900
ATC Level5	cefpodoxime	1	10.11507	1.42641	71.72885	0.09420	0.18450
ATC Level5	ceftazidime	1	3.65441	0.51556	25.90330	0.23949	0.18450
ATC Level5	ceftazidime, combinations	1	3.65441	0.51556	25.90330	0.23949	0.18450
ATC Level5	cefuroxime	4	3.01629	1.13604	8.00852	0.04555	0.73801
ATC Level5	cefuroxime, combinations with other antibacterials	4	1.24388	0.46852	3.30241	0.56943	0.73801
ATC Level5	celecoxib	11	2.15675	1.20157	3.87126	0.02110	2.02952
ATC Level5	cetirizine	6	1.57435	0.71040	3.48898	0.29106	1.10701
ATC Level5	chloramphenicol	1	13.13693	1.85217	93.17647	0.07336	0.18450
ATC Level5	chlordiazepoxide	1	3.30270	0.46595	23.40970	0.26135	0.18450
ATC Level5	chlorhexidine	3	9.38472	3.03512	29.01797	0.00428	0.55351
ATC Level5	chlorhexidine, combinations	3	9.38472	3.03512	29.01797	0.00428	0.55351
ATC Level5	chlormadinone and estrogen	2	0.29112	0.07299	1.16108	0.07851	0.36900
ATC Level5	chlormadinone and estrogen	4	1.19315	0.44941	3.16773	0.58293	0.73801
ATC Level5	chlormadinone and ethinylestradiol	2	0.29112	0.07299	1.16108	0.07851	0.36900
ATC Level5	chlorobutanol	1	489.56950	66.88048	3583.68071	0.00211	0.18450
ATC Level5	chlorobutanol, combinations	1	489.56950	66.88048	3583.68071	0.00211	0.18450
ATC Level5	chlorothiazide	2	8.49947	2.13024	33.91221	0.02369	0.36900
ATC Level5	chlorothiazide and potassium	16	3.64823	2.25121	5.91219	0.00001	2.95203
ATC Level5	chlorothiazide, combinations	2	8.49947	2.13024	33.91221	0.02369	0.36900
ATC Level5	chlorphenamine	1	0.87962	0.12412	6.23382	1.00000	0.18450
ATC Level5	chlorphenamine, combinations	1	0.87962	0.12412	6.23382	1.00000	0.18450
ATC Level5	chlorpromazine	1	2.35710	0.33257	16.70620	0.34588	0.18450
ATC Level5	chlortalidone	3	6.88995	2.22850	21.30200	0.00993	0.55351
ATC Level5	chlortalidone and potassium	16	3.50266	2.16139	5.67627	0.00002	2.95203
ATC Level5	chlortalidone and potassium-sparing agents	3	6.88995	2.22850	21.30200	0.00993	0.55351
ATC Level5	chondroitin sulfate	1	6.93769	0.97855	49.18667	0.13430	0.18450
ATC Level5	cimetidine	1	2.56633	0.36208	18.18938	0.32285	0.18450
ATC Level5	cimetidine, combinations	1	2.56633	0.36208	18.18938	0.32285	0.18450
ATC Level5	ciprofloxacin	7	2.04032	0.97730	4.25957	0.09150	1.29151
ATC Level5	ciprofloxacin and metronidazole	8	1.56830	0.78830	3.12008	0.17972	1.47601
ATC Level5	ciprofloxacin and ornidazole	7	2.03616	0.97531	4.25088	0.09179	1.29151
ATC Level5	ciprofloxacin and tinidazole	7	2.03289	0.97375	4.24407	0.09202	1.29151
ATC Level5	cisplatin	1	0.41979	0.05924	2.97490	0.73751	0.18450
ATC Level5	citalopram	4	0.75618	0.28483	2.00757	0.82514	0.73801
ATC Level5	citric acid	8	7.11239	3.57455	14.15175	0.00002	1.47601
ATC Level5	clemastine	2	11.94558	2.99345	47.66966	0.01254	0.36900
ATC Level5	clemastine, combinations	2	11.94558	2.99345	47.66966	0.01254	0.36900
ATC Level5	clidinium and psycholeptics	1	7.59415	1.07109	53.84320	0.12345	0.18450
ATC Level5	clindamycin	4	3.36590	1.26770	8.93685	0.03261	0.73801
ATC Level5	clindamycin, combinations	4	3.36590	1.26770	8.93685	0.03261	0.73801
ATC Level5	clodronic acid	2	34.63935	8.67100	138.37902	0.00161	0.36900
ATC Level5	clofenamide and potassium	14	3.36303	2.00523	5.64024	0.00011	2.58303
ATC Level5	clofezone	1	0.59289	0.08366	4.20168	1.00000	0.18450
ATC Level5	clonazepam	5	0.80783	0.33759	1.93305	0.83895	0.92251
ATC Level5	clonidine	4	1.88950	0.71168	5.01660	0.16426	0.73801
ATC Level5	clonidine and diuretics	4	1.88950	0.71168	5.01660	0.16426	0.73801
ATC Level5	clonidine and diuretics, combinations with other drugs	4	1.88950	0.71168	5.01660	0.16426	0.73801
ATC Level5	clopamide and potassium	14	3.36303	2.00523	5.64024	0.00011	2.58303
ATC Level5	clopidogrel	19	2.48296	1.59633	3.86202	0.00034	3.50554
ATC Level5	clotrimazole	2	4.35948	1.09284	17.39057	0.07793	0.36900
ATC Level5	cobamamide	1	188.29596	26.24009	1351.19071	0.00536	0.18450
ATC Level5	codeine	4	1.79226	0.67505	4.75840	0.29346	0.73801
ATC Level5	codeine, combinations excl. psycholeptics	4	1.79226	0.67505	4.75840	0.29346	0.73801
ATC Level5	codeine, combinations with psycholeptics	4	1.79226	0.67505	4.75840	0.29346	0.73801
ATC Level5	colecalciferol	42	3.04200	2.27506	4.06750	0.00000	7.74908
ATC Level5	colesevelam	1	2.26793	0.31999	16.07408	0.35671	0.18450
ATC Level5	colestyramine	1	3.01769	0.42575	21.38914	0.28218	0.18450
ATC Level5	combinations of barbiturates	1	0.78976	0.11144	5.59689	1.00000	0.18450
ATC Level5	combinations of imidazole derivatives	3	5.96874	1.93061	18.45318	0.01454	0.55351
ATC Level5	combinations of penicillins	14	2.38184	1.42021	3.99457	0.00287	2.58303
ATC Level5	combinations of sulfonamides	85	1.85374	1.52498	2.25337	0.00000	15.68266
ATC Level5	combinations of tetracyclines	3	1.19699	0.38724	3.69998	0.74339	0.55351
ATC Level5	combinations of xanthines	5	1.53425	0.64115	3.67141	0.26761	0.92251
ATC Level5	conjugated estrogens	1	0.25107	0.03543	1.77927	0.20013	0.18450
ATC Level5	conjugated estrogens and bazedoxifene	1	0.25095	0.03541	1.77838	0.20019	0.18450
ATC Level5	cyanocobalamin	24	2.63241	1.78022	3.89253	0.00002	4.42804
ATC Level5	cyanocobalamin, combinations	24	2.63241	1.78022	3.89253	0.00002	4.42804
ATC Level5	cyclizine	2	9.70405	2.43200	38.72061	0.01852	0.36900
ATC Level5	cyclizine, combinations	2	9.70405	2.43200	38.72061	0.01852	0.36900
ATC Level5	cyclobenzaprine	4	1.66662	0.62774	4.42482	0.31124	0.73801
ATC Level5	cyclopenthiazide and potassium	14	3.36303	2.00523	5.64024	0.00011	2.58303
ATC Level5	cyclothiazide and potassium	14	3.36276	2.00507	5.63977	0.00011	2.58303
ATC Level5	cyproterone	4	60.69043	22.81411	161.44961	0.00000	0.73801
ATC Level5	cyproterone and estrogen	8	2.34881	1.18060	4.67297	0.02289	1.47601
ATC Level5	dabigatran etexilate	2	0.55693	0.13964	2.22127	0.59497	0.36900
ATC Level5	dalteparin	6	13.35392	6.02380	29.60374	0.00001	1.10701
ATC Level5	dapsone	1	3.69952	0.52192	26.22309	0.23695	0.18450
ATC Level5	darbepoetin alfa	1	0.43625	0.06156	3.09154	0.73407	0.18450
ATC Level5	degarelix	23	175.29992	117.22456	262.14697	0.00000	4.24354
ATC Level5	denosumab	134	29.47535	25.44340	34.14625	0.00000	24.72325
ATC Level5	desloratadine	2	3.61795	0.90698	14.43202	0.10657	0.36900
ATC Level5	desogestrel and estrogen	2	0.28802	0.07221	1.14873	0.05490	0.36900
ATC Level5	desogestrel and estrogen	4	1.11112	0.41851	2.94994	0.78701	0.73801
ATC Level5	dexamethasone	31	3.78329	2.68784	5.32520	0.00000	5.71956
ATC Level5	dexamethasone and antibiotics	31	3.78329	2.68784	5.32520	0.00000	5.71956
ATC Level5	dexamethasone and antiinfectives	31	3.78329	2.68784	5.32520	0.00000	5.71956
ATC Level5	dexamethasone, combinations	31	3.78329	2.68784	5.32520	0.00000	5.71956
ATC Level5	dexmedetomidine	1	10.71268	1.51062	75.96969	0.08919	0.18450
ATC Level5	dexmethylphenidate	1	0.33725	0.04759	2.38995	0.38202	0.18450
ATC Level5	dextromethorphan	2	2.12210	0.53203	8.46448	0.24309	0.36900
ATC Level5	dextromethorphan, combinations	2	2.12210	0.53203	8.46448	0.24309	0.36900
ATC Level5	dextrothyroxine	1	1.62055	0.22866	11.48529	0.46069	0.18450
ATC Level5	diazepam	3	0.71360	0.23086	2.20575	0.80489	0.55351
ATC Level5	diclofenac	11	2.83187	1.57766	5.08313	0.00218	2.02952
ATC Level5	diclofenac and antiinfectives	11	2.83187	1.57766	5.08313	0.00218	2.02952
ATC Level5	diclofenac, combinations	11	2.83187	1.57766	5.08313	0.00218	2.02952
ATC Level5	dienogest and estradiol	4	1.19131	0.44872	3.16284	0.58347	0.73801
ATC Level5	dienogest and estrogen	4	1.19131	0.44872	3.16284	0.58347	0.73801
ATC Level5	dienogest and ethinylestradiol	2	0.29029	0.07278	1.15780	0.05486	0.36900
ATC Level5	diethylstilbestrol	1	50.29824	7.07398	357.63657	0.01975	0.18450
ATC Level5	digoxin	7	1.93977	0.92914	4.04964	0.10009	1.29151
ATC Level5	diltiazem	8	2.36817	1.19033	4.71149	0.02195	1.47601
ATC Level5	dimethyl fumarate	1	0.22085	0.03116	1.56504	0.14702	0.18450
ATC Level5	diphenoxylate	2	3.27289	0.82049	13.05534	0.12552	0.36900
ATC Level5	docetaxel	21	10.38411	6.82631	15.79620	0.00000	3.87454
ATC Level5	docusate sodium	12	3.82294	2.18462	6.68989	0.00010	2.21402
ATC Level5	docusate sodium, incl. combinations	12	3.82294	2.18462	6.68989	0.00010	2.21402
ATC Level5	domperidone	5	6.00945	2.51096	14.38230	0.00165	0.92251
ATC Level5	donepezil	2	1.59738	0.40048	6.37133	0.35622	0.36900
ATC Level5	donepezil and memantine	3	1.53257	0.49580	4.73732	0.45251	0.55351
ATC Level5	donepezil, memantine and Ginkgo folium	3	1.46247	0.47312	4.52064	0.46530	0.55351
ATC Level5	dorzolamide	1	2.14567	0.30274	15.20743	0.37269	0.18450
ATC Level5	doxazosin	8	5.76699	2.89847	11.47440	0.00010	1.47601
ATC Level5	doxycycline	3	1.99752	0.64620	6.17465	0.19147	0.55351
ATC Level5	dronabinol	3	11.61953	3.75755	35.93121	0.00236	0.55351
ATC Level5	dronedarone	1	2.04984	0.28922	14.52815	0.38622	0.18450
ATC Level5	droperidol	2	28.10925	7.03854	112.25764	0.00242	0.36900
ATC Level5	drospirenone and estrogen	2	0.28930	0.07254	1.15383	0.05487	0.36900
ATC Level5	drospirenone and estrogen	4	0.63510	0.23922	1.68610	0.54289	0.73801
ATC Level5	duloxetine	3	0.46216	0.14952	1.42852	0.23156	0.55351
ATC Level5	dutasteride	6	7.02395	3.16898	15.56841	0.00026	1.10701
ATC Level5	dydrogesterone and estrogen	4	1.18787	0.44742	3.15370	0.58448	0.73801
ATC Level5	econazole	1	14.23167	2.00637	100.94856	0.06792	0.18450
ATC Level5	enalapril	5	1.87834	0.78493	4.49483	0.20035	0.92251
ATC Level5	enalapril and diuretics	5	1.87834	0.78493	4.49483	0.20035	0.92251
ATC Level5	enalapril and lercanidipine	5	1.72432	0.72058	4.12626	0.22231	0.92251
ATC Level5	enalapril and nitrendipine	6	2.20372	0.99438	4.88385	0.05811	1.10701
ATC Level5	enoxaparin	12	4.39371	2.51076	7.68880	0.00003	2.21402
ATC Level5	enzalutamide	166	106.19636	93.49682	120.62087	0.00000	30.62731
ATC Level5	epinephrine	2	0.91728	0.22998	3.65858	1.00000	0.36900
ATC Level5	epinephrine and other drugs for obstructive airway diseases	2	0.91728	0.22998	3.65858	1.00000	0.36900
ATC Level5	epinephrine, combinations	2	0.91728	0.22998	3.65858	1.00000	0.36900
ATC Level5	eptifibatide	2	13.98770	3.50485	55.82429	0.00930	0.36900
ATC Level5	ergocalciferol	17	2.44413	1.53081	3.90238	0.00082	3.13653
ATC Level5	erythropoietin	2	1.19112	0.29863	4.75083	0.68662	0.36900
ATC Level5	escitalopram	13	3.03979	1.77657	5.20121	0.00048	2.39852
ATC Level5	esomeprazole	17	1.86808	1.17003	2.98261	0.01704	3.13653
ATC Level5	esomeprazole, amoxicillin and clarithromycin	29	2.12070	1.48829	3.02183	0.00018	5.35055
ATC Level5	estradiol	4	1.19315	0.44941	3.16773	0.58293	0.73801
ATC Level5	estradiol, combinations	4	1.19315	0.44941	3.16773	0.58293	0.73801
ATC Level5	estramustine	1	14.70179	2.07258	104.28647	0.06582	0.18450
ATC Level5	eszopiclone	1	0.85316	0.12038	6.04623	1.00000	0.18450
ATC Level5	ethinylestradiol	2	0.29112	0.07299	1.16108	0.07851	0.36900
ATC Level5	ethisterone and estrogen	4	1.19315	0.44941	3.16773	0.58293	0.73801
ATC Level5	etidronic acid and calcium, sequential	73	4.06664	3.28508	5.03414	0.00000	13.46863
ATC Level5	etodolac	1	2.40338	0.33910	17.03431	0.34051	0.18450
ATC Level5	etoricoxib	1	4.72557	0.66663	33.49833	0.19081	0.18450
ATC Level5	etynodiol and estrogen	2	0.29108	0.07298	1.16095	0.07852	0.36900
ATC Level5	etynodiol and estrogen	4	1.19257	0.44919	3.16618	0.58310	0.73801
ATC Level5	ezetimibe	7	2.19210	1.05000	4.57647	0.04372	1.29151
ATC Level5	famotidine	4	1.45514	0.54809	3.86332	0.36013	0.73801
ATC Level5	famotidine, combinations	4	1.45514	0.54809	3.86332	0.36013	0.73801
ATC Level5	felodipine	2	3.28901	0.82453	13.11967	0.12452	0.36900
ATC Level5	fenofibrate	7	2.92305	1.40010	6.10259	0.01128	1.29151
ATC Level5	fenoterol and ipratropium bromide	4	1.30828	0.49277	3.47340	0.55556	0.73801
ATC Level5	fentanyl	57	9.54000	7.46203	12.19664	0.00000	10.51661
ATC Level5	fentanyl, combinations	57	9.54000	7.46203	12.19664	0.00000	10.51661
ATC Level5	ferrous ascorbate	19	4.82284	3.10057	7.50179	0.00000	3.50554
ATC Level5	ferrous fumarate	19	4.82284	3.10057	7.50179	0.00000	3.50554
ATC Level5	ferrous gluconate	19	4.82284	3.10057	7.50179	0.00000	3.50554
ATC Level5	ferrous glycine sulfate	19	4.82284	3.10057	7.50179	0.00000	3.50554
ATC Level5	ferrous succinate	19	4.82284	3.10057	7.50179	0.00000	3.50554
ATC Level5	fesoterodine	1	2.32464	0.32799	16.47612	0.34975	0.18450
ATC Level5	fexofenadine	2	0.65542	0.16433	2.61412	0.77543	0.36900
ATC Level5	filgrastim	1	0.67911	0.09583	4.81272	1.00000	0.18450
ATC Level5	finasteride	5	3.52141	1.47148	8.42710	0.01492	0.92251
ATC Level5	flecainide	1	2.00452	0.28283	14.20689	0.39296	0.18450
ATC Level5	fluocinonide	1	7.09864	1.00124	50.32833	0.13147	0.18450
ATC Level5	fluocinonide and antibiotics	1	7.09864	1.00124	50.32833	0.13147	0.18450
ATC Level5	fluoxetine	3	0.64859	0.20983	2.00479	0.63879	0.55351
ATC Level5	fluoxetine and psycholeptics	3	0.64859	0.20983	2.00479	0.63879	0.55351
ATC Level5	flutamide	1	17.36062	2.44698	123.16864	0.05604	0.18450
ATC Level5	folic acid	29	2.13019	1.49495	3.03536	0.00017	5.35055
ATC Level5	folic acid, combinations	29	2.13019	1.49495	3.03536	0.00017	5.35055
ATC Level5	formoterol	8	2.19480	1.10319	4.36656	0.03225	1.47601
ATC Level5	formoterol and aclidinium bromide	8	2.10119	1.05614	4.18032	0.06182	1.47601
ATC Level5	formoterol and beclometasone	10	2.24312	1.21381	4.14532	0.01573	1.84502
ATC Level5	formoterol and fluticasone	8	2.19480	1.10319	4.36656	0.03225	1.47601
ATC Level5	formoterol and mometasone	10	1.94258	1.05118	3.58989	0.04244	1.84502
ATC Level5	formoterol and other drugs for obstructive airway diseases	10	1.76910	0.95731	3.26929	0.08394	1.84502
ATC Level5	fosfestrol	1	50.29824	7.07398	357.63657	0.01975	0.18450
ATC Level5	fumaric acid	2	1.70939	0.42856	6.81815	0.32660	0.36900
ATC Level5	furosemide	41	3.11681	2.32212	4.18346	0.00000	7.56458
ATC Level5	furosemide and potassium	49	3.08149	2.35924	4.02485	0.00000	9.04059
ATC Level5	furosemide and potassium-sparing agents	41	3.11681	2.32212	4.18346	0.00000	7.56458
ATC Level5	gabapentin	21	2.14927	1.41306	3.26905	0.00165	3.87454
ATC Level5	gestodene and estrogen	2	0.29104	0.07297	1.16079	0.07854	0.36900
ATC Level5	glibenclamide	1	0.47344	0.06681	3.35514	0.72964	0.18450
ATC Level5	gliclazide	3	3.03369	0.98137	9.37799	0.07812	0.55351
ATC Level5	glimepiride	4	1.51366	0.57013	4.01871	0.34383	0.73801
ATC Level5	glimepiride and pioglitazone	5	0.96957	0.40518	2.32011	1.00000	0.92251
ATC Level5	glimepiride and rosiglitazone	4	0.42609	0.16050	1.13121	0.09575	0.73801
ATC Level5	glipizide	6	2.31554	1.04483	5.13167	0.04798	1.10701
ATC Level5	gliquidone	1	63.30640	8.89574	450.51927	0.01574	0.18450
ATC Level5	glucosamine	2	1.62414	0.40719	6.47808	0.34881	0.36900
ATC Level5	glucose	3	0.59876	0.19371	1.85075	0.50091	0.55351
ATC Level5	glucose, combinations	3	0.59876	0.19371	1.85075	0.50091	0.55351
ATC Level5	glutathione	1	19.40170	2.73430	137.66825	0.05030	0.18450
ATC Level5	glycerol	1	1.71538	0.24204	12.15743	0.44196	0.18450
ATC Level5	glyceryl trinitrate	11	4.04269	2.25217	7.25671	0.00012	2.02952
ATC Level5	glyceryl trinitrate, combinations	11	4.04269	2.25217	7.25671	0.00012	2.02952
ATC Level5	glycopyrronium	1	3.43558	0.48469	24.35178	0.25264	0.18450
ATC Level5	glycopyrronium and psycholeptics	1	3.43558	0.48469	24.35178	0.25264	0.18450
ATC Level5	glycopyrronium bromide	1	3.43558	0.48469	24.35178	0.25264	0.18450
ATC Level5	gonadorelin	6	340.24135	152.11914	761.00992	0.00000	1.10701
ATC Level5	goserelin	32	82.71502	59.04495	115.87398	0.00000	5.90406
ATC Level5	guaifenesin	2	1.16352	0.29172	4.64073	0.69173	0.36900
ATC Level5	haloperidol	1	0.63162	0.08913	4.47617	1.00000	0.18450
ATC Level5	heparin	4	1.55181	0.58449	4.11998	0.33441	0.73801
ATC Level5	heparin, combinations	4	1.55181	0.58449	4.11998	0.33441	0.73801
ATC Level5	hydralazine	2	2.22785	0.55853	8.88630	0.22668	0.36900
ATC Level5	hydralazine and diuretics	2	2.22785	0.55853	8.88630	0.22668	0.36900
ATC Level5	hydrochlorothiazide	19	1.76212	1.13291	2.74079	0.01931	3.50554
ATC Level5	hydrochlorothiazide and potassium	32	2.22050	1.58662	3.10762	0.00004	5.90406
ATC Level5	hydrochlorothiazide and potassium-sparing agents	19	1.76212	1.13291	2.74079	0.01931	3.50554
ATC Level5	hydrochlorothiazide, combinations	19	1.76212	1.13291	2.74079	0.01931	3.50554
ATC Level5	hydrocodone	41	4.97481	3.70631	6.67744	0.00000	7.56458
ATC Level5	hydrocortisone	2	0.88399	0.22164	3.52579	1.00000	0.36900
ATC Level5	hydrocortisone aceponate	2	0.88399	0.22164	3.52579	1.00000	0.36900
ATC Level5	hydrocortisone and antibiotics	2	0.88399	0.22164	3.52579	1.00000	0.36900
ATC Level5	hydrocortisone and antiinfectives	2	0.88399	0.22164	3.52579	1.00000	0.36900
ATC Level5	hydrocortisone and antiseptics	2	0.88399	0.22164	3.52579	1.00000	0.36900
ATC Level5	hydrocortisone and mydriatics	2	0.88399	0.22164	3.52579	1.00000	0.36900
ATC Level5	hydrocortisone butyrate	2	0.88399	0.22164	3.52579	1.00000	0.36900
ATC Level5	hydrocortisone butyrate and antiseptics	2	0.88399	0.22164	3.52579	1.00000	0.36900
ATC Level5	hydrocortisone, combinations	2	0.88399	0.22164	3.52579	1.00000	0.36900
ATC Level5	hydroflumethiazide and potassium	14	3.36226	2.00477	5.63894	0.00011	2.58303
ATC Level5	hydromorphone	10	5.47596	2.96296	10.12033	0.00002	1.84502
ATC Level5	hydromorphone and antispasmodics	10	5.47596	2.96296	10.12033	0.00002	1.84502
ATC Level5	hydroxycarbamide	1	1.94737	0.27476	13.80184	0.40179	0.18450
ATC Level5	hydroxyprogesterone and estrogen	4	1.07142	0.40356	2.84454	0.79214	0.73801
ATC Level5	hyoscyamine	2	3.07551	0.77102	12.26789	0.13868	0.36900
ATC Level5	hyoscyamine and psycholeptics	2	3.07551	0.77102	12.26789	0.13868	0.36900
ATC Level5	ibandronic acid	2	1.49259	0.37421	5.95334	0.38743	0.36900
ATC Level5	ibuprofen	31	3.31665	2.35633	4.66835	0.00000	5.71956
ATC Level5	ibuprofen, combinations	31	3.31665	2.35633	4.66835	0.00000	5.71956
ATC Level5	imipenem and enzyme inhibitor	2	7.18546	1.80102	28.66765	0.03223	0.36900
ATC Level5	indacaterol and glycopyrronium bromide	1	2.01469	0.28426	14.27901	0.39142	0.18450
ATC Level5	indapamide	1	1.40224	0.19786	9.93791	0.51015	0.18450
ATC Level5	indometacin	1	1.71378	0.24181	12.14608	0.44226	0.18450
ATC Level5	indometacin and antiinfectives	1	1.71378	0.24181	12.14608	0.44226	0.18450
ATC Level5	indometacin, combinations	1	1.71378	0.24181	12.14608	0.44226	0.18450
ATC Level5	insulin (human)	1	0.48877	0.06897	3.46379	0.72896	0.18450
ATC Level5	insulin aspart	5	2.01546	0.84223	4.82300	0.10583	0.92251
ATC Level5	insulin degludec	1	4.84882	0.68401	34.37229	0.18644	0.18450
ATC Level5	insulin degludec and insulin aspart	6	2.26234	1.02082	5.01375	0.05253	1.10701
ATC Level5	insulin degludec and liraglutide	2	0.92862	0.23283	3.70380	1.00000	0.36900
ATC Level5	insulin detemir	3	2.15469	0.69704	6.66054	0.16448	0.55351
ATC Level5	insulin glargine	10	1.48754	0.80495	2.74895	0.23720	1.84502
ATC Level5	insulin glulisine	1	2.68159	0.37834	19.00650	0.31140	0.18450
ATC Level5	ipratropium bromide	4	1.32564	0.49931	3.51949	0.55241	0.73801
ATC Level5	irbesartan	2	1.02079	0.25593	4.07142	0.72380	0.36900
ATC Level5	irbesartan and amlodipine	30	2.02853	1.43259	2.87237	0.00031	5.53506
ATC Level5	irbesartan and diuretics	2	1.02079	0.25593	4.07142	0.72380	0.36900
ATC Level5	iron and multivitamins	19	4.82284	3.10057	7.50179	0.00000	3.50554
ATC Level5	iron, multivitamins and folic acid	36	2.17602	1.58699	2.98366	0.00002	6.64207
ATC Level5	iron, multivitamins and minerals	19	4.82284	3.10057	7.50179	0.00000	3.50554
ATC Level5	iron, vitamin B12 and folic acid	42	2.21642	1.65763	2.96357	0.00000	7.74908
ATC Level5	isosorbide dinitrate	3	3.19123	1.03232	9.86505	0.06948	0.55351
ATC Level5	isosorbide dinitrate, combinations	3	3.19123	1.03232	9.86505	0.06948	0.55351
ATC Level5	isosorbide mononitrate	6	3.12968	1.41216	6.93612	0.01359	1.10701
ATC Level5	ketazolam	1	543.96611	74.04678	3996.11051	0.00190	0.18450
ATC Level5	ketoconazole	2	4.73930	1.18803	18.90606	0.06751	0.36900
ATC Level5	ketorolac	2	3.82028	0.95770	15.23926	0.09737	0.36900
ATC Level5	lactulose	9	7.13158	3.73029	13.63416	0.00001	1.66052
ATC Level5	lactulose, combinations	9	7.13158	3.73029	13.63416	0.00001	1.66052
ATC Level5	lansoprazole	12	2.23977	1.27995	3.91933	0.01334	2.21402
ATC Level5	lansoprazole, amoxicillin and clarithromycin	21	2.11318	1.38933	3.21415	0.00181	3.87454
ATC Level5	lansoprazole, amoxicillin and levofloxacin	26	2.15553	1.48135	3.13653	0.00034	4.79705
ATC Level5	lansoprazole, amoxicillin and metronidazole	22	2.08543	1.38491	3.14027	0.00149	4.05904
ATC Level5	lansoprazole, clarithromycin and tinidazole	12	1.78962	1.02272	3.13159	0.04928	2.21402
ATC Level5	lansoprazole, combinations	12	2.23977	1.27995	3.91933	0.01334	2.21402
ATC Level5	lansoprazole, tetracycline and metronidazole	13	1.74825	1.02177	2.99127	0.05994	2.39852
ATC Level5	latanoprost	2	1.43142	0.35888	5.70934	0.40740	0.36900
ATC Level5	lenalidomide	3	0.33079	0.10702	1.02247	0.04188	0.55351
ATC Level5	lenograstim	1	16.72789	2.35790	118.67457	0.05809	0.18450
ATC Level5	leuprorelin	103	50.56049	42.47836	60.18036	0.00000	19.00369
ATC Level5	levetiracetam	1	0.31678	0.04470	2.24494	0.38735	0.18450
ATC Level5	levocetirizine	1	2.34655	0.33108	16.63145	0.34713	0.18450
ATC Level5	levodopa	1	0.53870	0.07601	3.81762	1.00000	0.18450
ATC Level5	levodopa and decarboxylase inhibitor	1	0.53870	0.07601	3.81762	1.00000	0.18450
ATC Level5	levodopa, decarboxylase inhibitor and COMT inhibitor	1	0.53870	0.07601	3.81762	1.00000	0.18450
ATC Level5	levofloxacin	5	1.39712	0.58385	3.34324	0.41618	0.92251
ATC Level5	levofloxacin and ornidazole	5	1.39476	0.58286	3.33759	0.41674	0.92251
ATC Level5	levonorgestrel and estrogen	2	0.13265	0.03326	0.52905	0.00006	0.36900
ATC Level5	levonorgestrel and estrogen	4	0.33416	0.12587	0.88714	0.01777	0.73801
ATC Level5	levothyroxine sodium	17	0.99647	0.62413	1.59096	1.00000	3.13653
ATC Level5	lidocaine	2	1.03089	0.25846	4.11172	0.72119	0.36900
ATC Level5	lidocaine, combinations	2	1.03089	0.25846	4.11172	0.72119	0.36900
ATC Level5	linagliptin	1	1.93175	0.27256	13.69109	0.40427	0.18450
ATC Level5	linagliptin and empagliflozin	1	1.30878	0.18467	9.27545	0.53450	0.18450
ATC Level5	liraglutide	1	0.51135	0.07216	3.62383	1.00000	0.18450
ATC Level5	lisinopril	31	2.60921	1.85374	3.67257	0.00000	5.71956
ATC Level5	lisinopril and amlodipine	54	2.29532	1.78205	2.95642	0.00000	9.96310
ATC Level5	lisinopril and diuretics	31	2.60921	1.85374	3.67257	0.00000	5.71956
ATC Level5	loperamide	13	6.54752	3.82637	11.20382	0.00000	2.39852
ATC Level5	loperamide oxide	13	6.54752	3.82637	11.20382	0.00000	2.39852
ATC Level5	loperamide, combinations	13	6.54752	3.82637	11.20382	0.00000	2.39852
ATC Level5	loratadine	3	0.76614	0.24786	2.36814	1.00000	0.55351
ATC Level5	lorazepam	18	2.92061	1.85430	4.60010	0.00007	3.32103
ATC Level5	lorazepam, combinations	18	2.92061	1.85430	4.60010	0.00007	3.32103
ATC Level5	lormetazepam	1	10.12204	1.42739	71.77831	0.09414	0.18450
ATC Level5	losartan	15	2.63568	1.60012	4.34144	0.00078	2.76753
ATC Level5	losartan and amlodipine	41	2.29790	1.71203	3.08428	0.00000	7.56458
ATC Level5	losartan and diuretics	15	2.63568	1.60012	4.34144	0.00078	2.76753
ATC Level5	loteprednol	1	6.61580	0.93317	46.90358	0.14036	0.18450
ATC Level5	lovastatin	6	4.87376	2.19901	10.80193	0.00168	1.10701
ATC Level5	lovastatin and nicotinic acid	10	1.21593	0.65798	2.24700	0.48027	1.84502
ATC Level5	lubiprostone	1	3.82178	0.53917	27.08991	0.23032	0.18450
ATC Level5	lynestrenol and estrogen	2	0.29100	0.07296	1.16061	0.07855	0.36900
ATC Level5	lynestrenol and estrogen	4	1.19209	0.44901	3.16490	0.58324	0.73801
ATC Level5	macrogol	15	4.76905	2.89518	7.85577	0.00000	2.76753
ATC Level5	macrogol, combinations	15	4.76905	2.89518	7.85577	0.00000	2.76753
ATC Level5	magnesium hydroxide	2	2.63327	0.66016	10.50364	0.17670	0.36900
ATC Level5	magnesium lactate	17	5.22486	3.27228	8.34255	0.00000	3.13653
ATC Level5	magnesium levulinate	17	5.22486	3.27228	8.34255	0.00000	3.13653
ATC Level5	magnesium oxide	14	7.62117	4.54383	12.78266	0.00000	2.58303
ATC Level5	magnesium sulfate	1	2.14755	0.30300	15.22078	0.37243	0.18450
ATC Level5	meclozine	2	2.95337	0.74040	11.78060	0.14787	0.36900
ATC Level5	meclozine, combinations	2	2.95337	0.74040	11.78060	0.14787	0.36900
ATC Level5	medrogestone and estrogen	4	1.19204	0.44899	3.16477	0.58326	0.73801
ATC Level5	medroxyprogesterone and estrogen	2	0.20484	0.05136	0.81696	0.00559	0.36900
ATC Level5	medroxyprogesterone and estrogen	4	0.67422	0.25396	1.78998	0.67553	0.73801
ATC Level5	mefenamic acid	2	15.22767	3.81532	60.77650	0.00790	0.36900
ATC Level5	mefruside and potassium	14	3.36303	2.00523	5.64024	0.00011	2.58303
ATC Level5	megestrol	9	17.23836	9.01477	32.96379	0.00000	1.66052
ATC Level5	megestrol and estrogen	11	1.48825	0.82914	2.67129	0.18938	2.02952
ATC Level5	megestrol and estrogen	13	3.35805	1.96256	5.74581	0.00019	2.39852
ATC Level5	melatonin	6	8.07057	3.64107	17.88871	0.00012	1.10701
ATC Level5	memantine	2	2.05918	0.51625	8.21346	0.25369	0.36900
ATC Level5	mepivacaine	1	17.71663	2.49710	125.69740	0.05495	0.18450
ATC Level5	mepivacaine, combinations	1	17.71663	2.49710	125.69740	0.05495	0.18450
ATC Level5	mesalazine	4	1.71358	0.64542	4.54950	0.30376	0.73801
ATC Level5	metamizole sodium	11	14.71652	8.19675	26.42218	0.00000	2.02952
ATC Level5	metamizole sodium, combinations excl. psycholeptics	11	14.71652	8.19675	26.42218	0.00000	2.02952
ATC Level5	metamizole sodium, combinations with psycholeptics	11	14.71652	8.19675	26.42218	0.00000	2.02952
ATC Level5	metformin	32	2.00440	1.43222	2.80518	0.00029	5.90406
ATC Level5	metformin and acarbose	32	1.98403	1.41766	2.77667	0.00032	5.90406
ATC Level5	metformin and alogliptin	32	1.99271	1.42386	2.78882	0.00031	5.90406
ATC Level5	metformin and canagliflozin	32	1.91516	1.36845	2.68029	0.00065	5.90406
ATC Level5	metformin and dapagliflozin	32	1.97075	1.40817	2.75808	0.00034	5.90406
ATC Level5	metformin and empagliflozin	32	1.97979	1.41463	2.77074	0.00033	5.90406
ATC Level5	metformin and gemigliptin	32	2.00440	1.43222	2.80518	0.00029	5.90406
ATC Level5	metformin and linagliptin	33	2.02265	1.45316	2.81532	0.00020	6.08856
ATC Level5	metformin and pioglitazone	32	1.80786	1.29178	2.53011	0.00150	5.90406
ATC Level5	metformin and repaglinide	34	2.08745	1.50756	2.89038	0.00007	6.27306
ATC Level5	metformin and rosiglitazone	32	1.48911	1.06403	2.08401	0.02694	5.90406
ATC Level5	metformin and saxagliptin	32	1.97241	1.40935	2.76040	0.00034	5.90406
ATC Level5	metformin and sitagliptin	36	2.03403	1.48344	2.78898	0.00008	6.64207
ATC Level5	metformin and sulfonamides	32	2.00440	1.43222	2.80518	0.00029	5.90406
ATC Level5	metformin and vildagliptin	32	1.98468	1.41813	2.77758	0.00032	5.90406
ATC Level5	methadone	3	1.70919	0.55293	5.28333	0.25733	0.55351
ATC Level5	methadone, comb. excl. psycholeptics	3	1.70919	0.55293	5.28333	0.25733	0.55351
ATC Level5	methantheline	1	815.94916	109.11521	6101.56052	0.00129	0.18450
ATC Level5	methotrexate	4	0.31152	0.11734	0.82703	0.00693	0.73801
ATC Level5	methyclothiazide and potassium	14	3.36028	2.00360	5.63563	0.00011	2.58303
ATC Level5	methylnaltrexone bromide	1	24.97804	3.51886	177.30214	0.03931	0.18450
ATC Level5	methylnortestosterone and estrogen	4	1.19315	0.44941	3.16773	0.58293	0.73801
ATC Level5	methylphenidate	1	0.33725	0.04759	2.38995	0.38202	0.18450
ATC Level5	methylprednisolone	2	0.54848	0.13752	2.18755	0.59587	0.36900
ATC Level5	methylprednisolone aceponate	2	0.54848	0.13752	2.18755	0.59587	0.36900
ATC Level5	methylprednisolone and antibiotics	2	0.54848	0.13752	2.18755	0.59587	0.36900
ATC Level5	methylprednisolone and antiinfectives	2	0.54848	0.13752	2.18755	0.59587	0.36900
ATC Level5	methylprednisolone, combinations	2	0.54848	0.13752	2.18755	0.59587	0.36900
ATC Level5	methyltestosterone and estrogen	4	1.18679	0.44701	3.15083	0.58480	0.73801
ATC Level5	metoclopramide	20	5.44238	3.53965	8.36793	0.00000	3.69004
ATC Level5	metolazone	3	6.38569	2.06544	19.74255	0.01216	0.55351
ATC Level5	metolazone and potassium-sparing agents	3	6.38569	2.06544	19.74255	0.01216	0.55351
ATC Level5	metoprolol	45	3.56754	2.69676	4.71949	0.00000	8.30258
ATC Level5	metoprolol and other antihypertensives	45	3.56754	2.69676	4.71949	0.00000	8.30258
ATC Level5	metoprolol and other diuretics	45	3.56754	2.69676	4.71949	0.00000	8.30258
ATC Level5	metoprolol and thiazides	45	3.56754	2.69676	4.71949	0.00000	8.30258
ATC Level5	metoprolol and thiazides, combinations	45	3.56754	2.69676	4.71949	0.00000	8.30258
ATC Level5	metoprolol, combination packages	45	3.56754	2.69676	4.71949	0.00000	8.30258
ATC Level5	metronidazole	1	0.50108	0.07071	3.55100	1.00000	0.18450
ATC Level5	metronidazole, combinations	1	0.50108	0.07071	3.55100	1.00000	0.18450
ATC Level5	miconazole	1	3.09072	0.43605	21.90687	0.27654	0.18450
ATC Level5	miconazole, combinations	1	3.09072	0.43605	21.90687	0.27654	0.18450
ATC Level5	microspheres of human albumin	1	5.47005	0.77162	38.77765	0.16715	0.18450
ATC Level5	midazolam	4	4.16566	1.56888	11.06063	0.01655	0.73801
ATC Level5	mirabegron	1	1.54911	0.21858	10.97888	0.47584	0.18450
ATC Level5	mirtazapine	7	2.73728	1.31112	5.71472	0.01561	1.29151
ATC Level5	mitoxantrone	1	3.33343	0.47029	23.62758	0.25928	0.18450
ATC Level5	modafinil	1	0.79052	0.11155	5.60232	1.00000	0.18450
ATC Level5	mometasone	2	0.93605	0.23469	3.73343	1.00000	0.36900
ATC Level5	montelukast	3	0.69374	0.22444	2.14434	0.80635	0.55351
ATC Level5	montelukast, combinations	3	0.69374	0.22444	2.14434	0.80635	0.55351
ATC Level5	morphine	37	7.39571	5.41833	10.09472	0.00000	6.82657
ATC Level5	morphine and antispasmodics	37	7.39571	5.41833	10.09472	0.00000	6.82657
ATC Level5	morphine, combinations	37	7.39571	5.41833	10.09472	0.00000	6.82657
ATC Level5	morphine, combinations	37	7.39571	5.41833	10.09472	0.00000	6.82657
ATC Level5	multienzymes (lipase, protease etc.)	1	1.59746	0.22540	11.32163	0.46549	0.18450
ATC Level5	multivitamins and calcium	73	4.07599	3.29263	5.04572	0.00000	13.46863
ATC Level5	multivitamins and iron	19	4.82284	3.10057	7.50179	0.00000	3.50554
ATC Level5	naloxone	15	12.33380	7.48657	20.31940	0.00000	2.76753
ATC Level5	naproxen	12	1.76731	1.00997	3.09255	0.05186	2.21402
ATC Level5	naproxen and esomeprazole	29	1.86477	1.30869	2.65715	0.00173	5.35055
ATC Level5	naproxen and misoprostol	12	1.58915	0.90816	2.78079	0.13681	2.21402
ATC Level5	nebivolol	1	0.91909	0.12969	6.51354	1.00000	0.18450
ATC Level5	nebivolol and other antihypertensives	1	0.91909	0.12969	6.51354	1.00000	0.18450
ATC Level5	nebivolol and thiazides	1	0.91909	0.12969	6.51354	1.00000	0.18450
ATC Level5	nicotinamide	16	2.04188	1.26001	3.30890	0.00980	2.95203
ATC Level5	nicotinic acid	7	0.97961	0.46924	2.04507	1.00000	1.29151
ATC Level5	nicotinic acid, combinations	7	0.97961	0.46924	2.04507	1.00000	1.29151
ATC Level5	nifedipine	1	0.47324	0.06678	3.35374	0.72966	0.18450
ATC Level5	nifedipine and diuretics	1	0.47324	0.06678	3.35374	0.72966	0.18450
ATC Level5	nifedipine, combinations	1	0.47324	0.06678	3.35374	0.72966	0.18450
ATC Level5	nilutamide	2	205.41377	51.00791	827.22105	0.00005	0.36900
ATC Level5	nitrazepam	1	3.27325	0.46180	23.20096	0.26336	0.18450
ATC Level5	nitrendipine	1	15.03284	2.11921	106.63714	0.06442	0.18450
ATC Level5	nivolumab	1	1.00185	0.14136	7.10006	1.00000	0.18450
ATC Level5	nomegestrol and estradiol	4	1.19315	0.44941	3.16773	0.58293	0.73801
ATC Level5	nomegestrol and estrogen	4	1.19315	0.44941	3.16773	0.58293	0.73801
ATC Level5	norelgestromin and estrogen	2	0.29106	0.07298	1.16085	0.07853	0.36900
ATC Level5	norepinephrine	3	10.39181	3.36069	32.13318	0.00322	0.55351
ATC Level5	norethisterone and estrogen	2	0.26984	0.06766	1.07623	0.04006	0.36900
ATC Level5	norethisterone and estrogen	4	0.98228	0.36999	2.60787	1.00000	0.73801
ATC Level5	noretynodrel and estrogen	4	1.19315	0.44941	3.16773	0.58293	0.73801
ATC Level5	norfloxacin	1	10.16407	1.43331	72.07656	0.09377	0.18450
ATC Level5	norfloxacin and tinidazole	1	8.79466	1.24032	62.35994	0.10755	0.18450
ATC Level5	norgestimate and estrogen	2	0.28924	0.07252	1.15361	0.05487	0.36900
ATC Level5	norgestimate and estrogen	4	1.01092	0.38077	2.68389	0.80216	0.73801
ATC Level5	norgestrel and estrogen	2	0.29090	0.07294	1.16022	0.07859	0.36900
ATC Level5	norgestrel and estrogen	4	1.17673	0.44323	3.12413	0.58782	0.73801
ATC Level5	nortriptyline	1	1.38649	0.19563	9.82626	0.51411	0.18450
ATC Level5	nystatin	4	4.69124	1.76679	12.45634	0.01118	0.73801
ATC Level5	nystatin, combinations	4	4.69124	1.76679	12.45634	0.01118	0.73801
ATC Level5	ofloxacin	1	3.06812	0.43286	21.74667	0.27826	0.18450
ATC Level5	ofloxacin and ornidazole	1	3.01027	0.42470	21.33652	0.28277	0.18450
ATC Level5	olanzapine	2	0.57759	0.14482	2.30370	0.59411	0.36900
ATC Level5	olmesartan medoxomil	4	1.80171	0.67862	4.78350	0.29240	0.73801
ATC Level5	olmesartan medoxomil and amlodipine	31	2.09002	1.48488	2.94176	0.00017	5.71956
ATC Level5	olmesartan medoxomil and diuretics	4	1.80171	0.67862	4.78350	0.29240	0.73801
ATC Level5	olmesartan medoxomil, amlodipine and hydrochlorothiazide	46	1.95870	1.48559	2.58249	0.00002	8.48708
ATC Level5	olodaterol and tiotropium bromide	10	1.53998	0.83333	2.84585	0.16315	1.84502
ATC Level5	omeprazole	43	2.98702	2.24218	3.97928	0.00000	7.93358
ATC Level5	omeprazole, amoxicillin and clarithromycin	53	2.82747	2.18940	3.65148	0.00000	9.77860
ATC Level5	omeprazole, amoxicillin and metronidazole	54	2.80135	2.17492	3.60822	0.00000	9.96310
ATC Level5	ondansetron	22	4.93261	3.27558	7.42791	0.00000	4.05904
ATC Level5	opium	1	26.32094	3.70772	186.85126	0.03735	0.18450
ATC Level5	oxazepam	1	1.35954	0.19183	9.63523	0.52102	0.18450
ATC Level5	oxcarbazepine	1	0.91657	0.12933	6.49565	1.00000	0.18450
ATC Level5	oxybutynin	4	2.37588	0.89486	6.30803	0.09046	0.73801
ATC Level5	oxycodone	71	7.40009	5.95714	9.19254	0.00000	13.09963
ATC Level5	oxycodone, combinations	71	7.40009	5.95714	9.19254	0.00000	13.09963
ATC Level5	oxygen	3	2.49103	0.80584	7.70031	0.12128	0.55351
ATC Level5	palbociclib	1	1.17506	0.16580	8.32772	0.57332	0.18450
ATC Level5	pamidronic acid	1	1.74286	0.24591	12.35221	0.43680	0.18450
ATC Level5	pantoprazole	38	5.00479	3.68303	6.80091	0.00000	7.01107
ATC Level5	pantoprazole, amoxicillin and clarithromycin	49	4.02280	3.07990	5.25438	0.00000	9.04059
ATC Level5	pantoprazole, amoxicillin, clarithromycin and metronidazole	50	3.62067	2.78022	4.71517	0.00000	9.22509
ATC Level5	paracetamol	91	3.38154	2.80354	4.07870	0.00000	16.78967
ATC Level5	paracetamol, combinations excl. psycholeptics	91	3.38154	2.80354	4.07870	0.00000	16.78967
ATC Level5	paracetamol, combinations with psycholeptics	91	3.38154	2.80354	4.07870	0.00000	16.78967
ATC Level5	paroxetine	4	0.82161	0.30947	2.18128	1.00000	0.73801
ATC Level5	pegfilgrastim	3	1.55584	0.50333	4.80926	0.44878	0.55351
ATC Level5	peginterferon beta-1a	1	3.26743	0.46098	23.15966	0.26376	0.18450
ATC Level5	pentosan polysulfate sodium	3	19.97337	6.45696	61.78382	0.00050	0.55351
ATC Level5	pentoxifylline	2	3.22829	0.80931	12.87740	0.12833	0.36900
ATC Level5	perindopril	5	3.86910	1.61675	9.25925	0.01032	0.92251
ATC Level5	perindopril and amlodipine	32	2.24883	1.60686	3.14726	0.00003	5.90406
ATC Level5	perindopril and bisoprolol	19	4.11743	2.64709	6.40447	0.00000	3.50554
ATC Level5	perindopril and diuretics	5	3.86910	1.61675	9.25925	0.01032	0.92251
ATC Level5	perindopril, amlodipine and indapamide	33	2.24243	1.61106	3.12123	0.00003	6.08856
ATC Level5	phenobarbital	1	1.27869	0.18043	9.06224	0.54281	0.18450
ATC Level5	phenoxymethylpenicillin	1	4.34786	0.61336	30.82007	0.20555	0.18450
ATC Level5	phenprocoumon	4	10.45716	3.93756	27.77160	0.00065	0.73801
ATC Level5	phenytoin	1	0.51711	0.07297	3.66466	1.00000	0.18450
ATC Level5	phenytoin, combinations	1	0.51711	0.07297	3.66466	1.00000	0.18450
ATC Level5	phytomenadione	2	6.36631	1.59576	25.39853	0.04011	0.36900
ATC Level5	pioglitazone	1	0.35261	0.04976	2.49880	0.54019	0.18450
ATC Level5	pioglitazone and alogliptin	1	0.34184	0.04824	2.42249	0.38162	0.18450
ATC Level5	pioglitazone and sitagliptin	11	1.85759	1.03490	3.33426	0.05673	2.02952
ATC Level5	piperacillin	1	1.04803	0.14788	7.42738	0.61521	0.18450
ATC Level5	piperacillin and enzyme inhibitor	1	1.04803	0.14788	7.42738	0.61521	0.18450
ATC Level5	pitavastatin	1	3.45010	0.48674	24.45477	0.25172	0.18450
ATC Level5	polycarbophil calcium	1	2.55650	0.36069	18.11971	0.32386	0.18450
ATC Level5	polythiazide and potassium	14	3.36276	2.00507	5.63977	0.00011	2.58303
ATC Level5	potassium acetate	14	3.36303	2.00523	5.64024	0.00011	2.58303
ATC Level5	potassium chloride	18	3.58013	2.27300	5.63894	0.00001	3.32103
ATC Level5	potassium chloride, combinations	18	3.58013	2.27300	5.63894	0.00001	3.32103
ATC Level5	prasterone and estrogen	4	1.15797	0.43616	3.07432	0.59373	0.73801
ATC Level5	pravastatin	10	2.80722	1.51903	5.18783	0.00362	1.84502
ATC Level5	pravastatin and acetylsalicylic acid	79	2.60580	2.12529	3.19496	0.00000	14.57565
ATC Level5	pravastatin and fenofibrate	16	2.73936	1.69040	4.43924	0.00035	2.95203
ATC Level5	prazosin	1	4.41186	0.62239	31.27385	0.20290	0.18450
ATC Level5	prazosin and diuretics	1	4.41186	0.62239	31.27385	0.20290	0.18450
ATC Level5	prednisolone	44	7.73004	5.82291	10.26180	0.00000	8.11808
ATC Level5	prednisolone and antibiotics	44	7.73004	5.82291	10.26180	0.00000	8.11808
ATC Level5	prednisolone and antiinfectives	44	7.73004	5.82291	10.26180	0.00000	8.11808
ATC Level5	prednisolone and antiseptics	44	7.73004	5.82291	10.26180	0.00000	8.11808
ATC Level5	prednisolone and mydriatics	44	7.73004	5.82291	10.26180	0.00000	8.11808
ATC Level5	prednisolone and promethazine	48	6.19104	4.72542	8.11123	0.00000	8.85609
ATC Level5	prednisolone, combinations	44	7.73004	5.82291	10.26180	0.00000	8.11808
ATC Level5	prednisone	86	6.71238	5.52919	8.14876	0.00000	15.86716
ATC Level5	pregabalin	23	2.65341	1.77871	3.95826	0.00003	4.24354
ATC Level5	prochlorperazine	11	6.78273	3.77843	12.17582	0.00000	2.02952
ATC Level5	progesterone and estrogen	4	1.02130	0.38468	2.71146	0.80025	0.73801
ATC Level5	promethazine	4	1.91388	0.72086	5.08132	0.15916	0.73801
ATC Level5	promethazine, combinations	4	1.91388	0.72086	5.08132	0.15916	0.73801
ATC Level5	propafenone	3	9.53294	3.08304	29.47645	0.00410	0.55351
ATC Level5	propranolol	1	0.47732	0.06735	3.38262	0.72941	0.18450
ATC Level5	propranolol and other antihypertensives	1	0.47732	0.06735	3.38262	0.72941	0.18450
ATC Level5	propranolol and thiazides	1	0.47732	0.06735	3.38262	0.72941	0.18450
ATC Level5	pseudoephedrine	1	0.60090	0.08479	4.25841	1.00000	0.18450
ATC Level5	pseudoephedrine, combinations	1	0.60090	0.08479	4.25841	1.00000	0.18450
ATC Level5	pyridoxal phosphate	2	3.73432	0.93615	14.89629	0.10113	0.36900
ATC Level5	pyridoxine (vit B6)	20	2.75170	1.78974	4.23071	0.00006	3.69004
ATC Level5	quetiapine	1	0.16135	0.02277	1.14341	0.02510	0.18450
ATC Level5	quinapril	2	2.49420	0.62530	9.94883	0.19185	0.36900
ATC Level5	quinapril and diuretics	2	2.49420	0.62530	9.94883	0.19185	0.36900
ATC Level5	quinethazone and potassium	14	3.36287	2.00514	5.63996	0.00011	2.58303
ATC Level5	quingestanol and estrogen	2	0.29112	0.07299	1.16108	0.07851	0.36900
ATC Level5	rabeprazole	1	0.59289	0.08366	4.20168	1.00000	0.18450
ATC Level5	rabeprazole, combinations	1	0.59289	0.08366	4.20168	1.00000	0.18450
ATC Level5	ramipril	12	2.64485	1.51143	4.62821	0.00245	2.21402
ATC Level5	ramipril and amlodipine	38	2.23111	1.64192	3.03171	0.00001	7.01107
ATC Level5	ramipril and diuretics	12	2.64485	1.51143	4.62821	0.00245	2.21402
ATC Level5	ramipril and felodipine	14	2.74767	1.63834	4.60814	0.00078	2.58303
ATC Level5	ranitidine	6	1.25238	0.56512	2.77543	0.48946	1.10701
ATC Level5	ranitidine bismuth citrate	6	1.25238	0.56512	2.77543	0.48946	1.10701
ATC Level5	ranolazine	1	1.52863	0.21569	10.83374	0.48036	0.18450
ATC Level5	repaglinide	2	3.86655	0.96929	15.42385	0.09544	0.36900
ATC Level5	retinol	16	2.62724	1.62122	4.25754	0.00055	2.95203
ATC Level5	retinol (vit A)	16	2.62724	1.62122	4.25754	0.00055	2.95203
ATC Level5	riboflavin (vit B2)	15	2.40061	1.45741	3.95421	0.00192	2.76753
ATC Level5	rilmenidine	2	15.69133	3.93141	62.62844	0.00746	0.36900
ATC Level5	risedronic acid and calcium, sequential	73	3.84909	3.10935	4.76483	0.00000	13.46863
ATC Level5	risedronic acid and colecalciferol	42	2.80925	2.10099	3.75627	0.00000	7.74908
ATC Level5	risedronic acid, calcium and colecalciferol, sequential	88	3.08423	2.54735	3.73425	0.00000	16.23616
ATC Level5	rivaroxaban	6	1.00618	0.45403	2.22981	0.83779	1.10701
ATC Level5	rivastigmine	1	1.00041	0.14116	7.08991	1.00000	0.18450
ATC Level5	ropinirole	2	1.60480	0.40234	6.40092	0.35415	0.36900
ATC Level5	rosuvastatin	14	2.21744	1.32220	3.71886	0.00705	2.58303
ATC Level5	rosuvastatin and acetylsalicylic acid	84	2.58322	2.12215	3.14445	0.00000	15.49815
ATC Level5	rosuvastatin and amlodipine	42	2.23160	1.66898	2.98387	0.00000	7.74908
ATC Level5	rosuvastatin and ezetimibe	20	2.17824	1.41676	3.34898	0.00129	3.69004
ATC Level5	rosuvastatin and valsartan	30	2.39934	1.69446	3.39745	0.00002	5.53506
ATC Level5	rosuvastatin, amlodipine and lisinopril	67	2.33069	1.86261	2.91639	0.00000	12.36162
ATC Level5	ruxolitinib	1	0.97608	0.13773	6.91744	1.00000	0.18450
ATC Level5	salbutamol	11	0.93719	0.52214	1.68216	1.00000	2.02952
ATC Level5	salbutamol and ipratropium bromide	12	0.97127	0.55506	1.69956	1.00000	2.21402
ATC Level5	salbutamol and other drugs for obstructive airway diseases	11	0.92999	0.51813	1.66925	1.00000	2.02952
ATC Level5	salmeterol	1	0.16417	0.02317	1.16337	0.03720	0.18450
ATC Level5	salmeterol and budesonide	11	1.03752	0.57803	1.86225	0.87594	2.02952
ATC Level5	salmeterol and other drugs for obstructive airway diseases	1	0.16417	0.02317	1.16337	0.03720	0.18450
ATC Level5	samarium (153Sm) lexidronam	2	225.95515	56.05465	910.82067	0.00004	0.36900
ATC Level5	saxagliptin	1	1.89829	0.26784	13.45394	0.40968	0.18450
ATC Level5	saxagliptin and dapagliflozin	1	1.00852	0.14231	7.14736	0.62935	0.18450
ATC Level5	senna glycosides	12	5.50284	3.14449	9.62993	0.00000	2.21402
ATC Level5	senna glycosides, combinations	12	5.50284	3.14449	9.62993	0.00000	2.21402
ATC Level5	sertraline	7	1.19276	0.57134	2.49006	0.53433	1.29151
ATC Level5	sildenafil	2	0.43483	0.10902	1.73428	0.34261	0.36900
ATC Level5	silodosin	4	16.74696	6.30460	44.48510	0.00011	0.73801
ATC Level5	silver	2	8.60908	2.15769	34.34971	0.02313	0.36900
ATC Level5	simvastatin	29	2.34017	1.64231	3.33458	0.00003	5.35055
ATC Level5	simvastatin and acetylsalicylic acid	93	2.56501	2.13178	3.08628	0.00000	17.15867
ATC Level5	simvastatin and ezetimibe	32	2.22118	1.58711	3.10858	0.00004	5.90406
ATC Level5	simvastatin and fenofibrate	36	2.48805	1.81455	3.41152	0.00000	6.64207
ATC Level5	simvastatin, acetylsalicylic acid and ramipril	101	2.59739	2.17836	3.09704	0.00000	18.63469
ATC Level5	sipuleucel-T	3	15.32565	4.95534	47.39848	0.00108	0.55351
ATC Level5	sitagliptin	10	3.02403	1.63634	5.58852	0.00215	1.84502
ATC Level5	sitagliptin and simvastatin	39	2.53009	1.86989	3.42338	0.00000	7.19557
ATC Level5	sodium bicarbonate	1	1.05876	0.14939	7.50341	0.61146	0.18450
ATC Level5	sodium chloride	4	2.31657	0.87252	6.15057	0.09693	0.73801
ATC Level5	sodium citrate	2	16.13965	4.04365	64.41919	0.00707	0.36900
ATC Level5	sodium fluoride	1	4.61858	0.65154	32.73964	0.19476	0.18450
ATC Level5	sodium fluoride, combinations	1	4.61858	0.65154	32.73964	0.19476	0.18450
ATC Level5	sodium monofluorophosphate	2	6.43183	1.61218	25.65999	0.03938	0.36900
ATC Level5	sodium phosphate	1	3.66902	0.51762	26.00686	0.23866	0.18450
ATC Level5	sodium picosulfate	2	17.50546	4.38556	69.87515	0.00605	0.36900
ATC Level5	sodium picosulfate, combinations	2	17.50546	4.38556	69.87515	0.00605	0.36900
ATC Level5	sodium selenite	2	8.60151	2.15580	34.31952	0.02317	0.36900
ATC Level5	sofosbuvir	1	0.47811	0.06747	3.38824	0.72937	0.18450
ATC Level5	sofosbuvir and ledipasvir	1	0.47794	0.06744	3.38703	0.72938	0.18450
ATC Level5	solifenacin	6	4.75901	2.14724	10.54756	0.00189	1.10701
ATC Level5	sorafenib	1	1.07724	0.15200	7.63440	0.60510	0.18450
ATC Level5	sorbitol	1	6.08413	0.85820	43.13267	0.15164	0.18450
ATC Level5	sotalol	1	1.38741	0.19576	9.83276	0.51388	0.18450
ATC Level5	sotalol and thiazides	1	1.38741	0.19576	9.83276	0.51388	0.18450
ATC Level5	sotalol, combination packages	1	1.38741	0.19576	9.83276	0.51388	0.18450
ATC Level5	spiramycin, combinations with other antibacterials	1	0.49944	0.07048	3.53941	0.72882	0.18450
ATC Level5	spironolactone	5	1.24591	0.52066	2.98140	0.60883	0.92251
ATC Level5	strontium ranelate and colecalciferol	42	3.03820	2.27221	4.06241	0.00000	7.74908
ATC Level5	sulfadiazine and trimethoprim	7	1.67271	0.80123	3.49208	0.20816	1.29151
ATC Level5	sulfadimidine and trimethoprim	7	1.70398	0.81621	3.55737	0.13763	1.29151
ATC Level5	sulfamerazine and trimethoprim	7	1.70658	0.81745	3.56280	0.13705	1.29151
ATC Level5	sulfamethoxazole	6	1.97553	0.89142	4.37811	0.13470	1.10701
ATC Level5	sulfamethoxazole and trimethoprim	7	1.62347	0.77765	3.38928	0.21527	1.29151
ATC Level5	sulfametrole and trimethoprim	7	1.70664	0.81748	3.56292	0.13704	1.29151
ATC Level5	sulfamoxole and trimethoprim	7	1.70531	0.81684	3.56014	0.13734	1.29151
ATC Level5	sumatriptan	1	0.52060	0.07346	3.68934	1.00000	0.18450
ATC Level5	tamsulosin	41	11.45769	8.53557	15.38018	0.00000	7.56458
ATC Level5	tamsulosin and dutasteride	46	11.03480	8.36863	14.55039	0.00000	8.48708
ATC Level5	tamsulosin and solifenacin	47	9.84179	7.48813	12.93523	0.00000	8.67159
ATC Level5	tazobactam	1	1.05983	0.14955	7.51099	0.61109	0.18450
ATC Level5	telmisartan	1	0.75334	0.10630	5.33880	1.00000	0.18450
ATC Level5	telmisartan and amlodipine	29	2.03825	1.43043	2.90435	0.00038	5.35055
ATC Level5	telmisartan and diuretics	1	0.75334	0.10630	5.33880	1.00000	0.18450
ATC Level5	temazepam	2	1.31252	0.32907	5.23507	0.66777	0.36900
ATC Level5	testosterone	1	0.38825	0.05479	2.75140	0.52986	0.18450
ATC Level5	testosterone and estrogen	5	0.85005	0.35523	2.03408	1.00000	0.92251
ATC Level5	thiamine (vit B1)	16	2.43347	1.50165	3.94352	0.00120	2.95203
ATC Level5	thymopentin	1	458.97140	62.82669	3352.95016	0.00224	0.18450
ATC Level5	ticagrelor	1	1.01648	0.14343	7.20375	0.62646	0.18450
ATC Level5	timolol	3	2.80163	0.90631	8.66057	0.09361	0.55351
ATC Level5	timolol and thiazides	3	2.80163	0.90631	8.66057	0.09361	0.55351
ATC Level5	timolol, combinations	3	2.80163	0.90631	8.66057	0.09361	0.55351
ATC Level5	timolol, thiazides and other diuretics	3	2.80163	0.90631	8.66057	0.09361	0.55351
ATC Level5	tinzaparin	3	11.37946	3.67995	35.18850	0.00250	0.55351
ATC Level5	tioctic acid	1	7.73819	1.09140	54.86499	0.12130	0.18450
ATC Level5	tiotropium bromide	10	1.54206	0.83446	2.84971	0.16268	1.84502
ATC Level5	tiotropium bromide, combinations	10	1.54206	0.83446	2.84971	0.16268	1.84502
ATC Level5	tizanidine	2	1.54511	0.38738	6.16286	0.37134	0.36900
ATC Level5	tolterodine	1	0.98551	0.13906	6.98429	1.00000	0.18450
ATC Level5	torasemide	5	3.97658	1.66166	9.51649	0.00925	0.92251
ATC Level5	tramadol	23	3.80477	2.55048	5.67592	0.00000	4.24354
ATC Level5	tramadol, combinations	23	3.80477	2.55048	5.67592	0.00000	4.24354
ATC Level5	trandolapril	2	7.59415	1.90341	30.29876	0.02913	0.36900
ATC Level5	trandolapril and verapamil	4	1.85250	0.69774	4.91836	0.17239	0.73801
ATC Level5	trazodone	1	0.28825	0.04067	2.04271	0.27601	0.18450
ATC Level5	triamcinolone	1	0.64849	0.09151	4.59575	1.00000	0.18450
ATC Level5	triamcinolone and antibiotics	1	0.64849	0.09151	4.59575	1.00000	0.18450
ATC Level5	triamcinolone and antiinfectives	1	0.64849	0.09151	4.59575	1.00000	0.18450
ATC Level5	triamcinolone and antiseptics	1	0.64849	0.09151	4.59575	1.00000	0.18450
ATC Level5	triamterene	3	2.20031	0.71180	6.80158	0.15757	0.55351
ATC Level5	trichlormethiazide and potassium	14	3.25754	1.94234	5.46330	0.00015	2.58303
ATC Level5	trimegestone and estrogen	4	1.19315	0.44941	3.16773	0.58293	0.73801
ATC Level5	trimethoprim	7	1.70664	0.81748	3.56292	0.13704	1.29151
ATC Level5	triptorelin	14	134.04119	79.73503	225.33435	0.00000	2.58303
ATC Level5	ubidecarenone	3	3.42943	1.10937	10.60150	0.05864	0.55351
ATC Level5	vaginal ring with progestogen and estrogen	4	1.19315	0.44941	3.16773	0.58293	0.73801
ATC Level5	valaciclovir	1	0.50092	0.07068	3.54991	1.00000	0.18450
ATC Level5	valproic acid	1	0.21325	0.03009	1.51121	0.10052	0.18450
ATC Level5	valsartan	16	2.45344	1.51397	3.97588	0.00111	2.95203
ATC Level5	valsartan and aliskiren	16	2.26718	1.39904	3.67403	0.00325	2.95203
ATC Level5	valsartan and amlodipine	41	2.24294	1.67108	3.01050	0.00000	7.56458
ATC Level5	valsartan and diuretics	16	2.45344	1.51397	3.97588	0.00111	2.95203
ATC Level5	valsartan and lercanidipine	16	2.36719	1.46075	3.83610	0.00159	2.95203
ATC Level5	valsartan and sacubitril	16	2.45344	1.51397	3.97588	0.00111	2.95203
ATC Level5	valsartan, amlodipine and hydrochlorothiazide	54	2.05771	1.59758	2.65037	0.00000	9.96310
ATC Level5	venlafaxine	6	1.21772	0.54948	2.69861	0.64533	1.10701
ATC Level5	verapamil	2	1.00500	0.25197	4.00845	0.72798	0.36900
ATC Level5	verapamil, combinations	2	1.00500	0.25197	4.00845	0.72798	0.36900
ATC Level5	vismodegib	1	4.72254	0.66620	33.47678	0.19092	0.18450
ATC Level5	vitamin A concentrates	16	2.62724	1.62122	4.25754	0.00055	2.95203
ATC Level5	warfarin	28	2.86085	1.99446	4.10360	0.00000	5.16605
ATC Level5	zinc acetate	2	4.22103	1.05814	16.83818	0.08233	0.36900
ATC Level5	zinc chloride	2	4.22103	1.05814	16.83818	0.08233	0.36900
ATC Level5	zinc preparations	10	26.07792	14.10419	48.21672	0.00000	1.84502
ATC Level5	zoledronic acid	52	12.41250	9.58451	16.07490	0.00000	9.59410
ATC Level5	zoledronic acid, calcium and colecalciferol, sequential	131	4.21372	3.62987	4.89147	0.00000	24.16974
ATC Level5	zolpidem	18	3.05776	1.94137	4.81613	0.00004	3.32103
ATC Level5	zopiclone	1	0.72572	0.10240	5.14305	1.00000	0.18450
Concept Drug	(3R)-N-methyl-3-phenyl-3-[4-(trifluoromethyl)phenoxy]propan-1-amine	1	0.55597	0.07845	3.94003	1.00000	0.18450
Concept Drug	(3S)-N-methyl-3-phenyl-3-[4-(trifluoromethyl)phenoxy]propan-1-amine	1	0.55597	0.07845	3.94003	1.00000	0.18450
Concept Drug	(R)-Bicalutamide	19	99.48471	63.86387	154.97350	0.00000	3.50554
Concept Drug	1-(Isopropylamino)-3-(1-Naphthyloxy)-2-Propanol	1	0.88771	0.12526	6.29109	1.00000	0.18450
Concept Drug	2-(4-(2-HYDROXY-3-(ISOPROPYLAMINO)PROPOXY)PHENYL)ETHANAMIDE	5	0.94031	0.39296	2.25009	1.00000	0.92251
Concept Drug	ART-123	1	225.95515	31.40957	1625.48353	0.00448	0.18450
Concept Drug	Abiraterone	114	171.16415	145.22702	201.73357	0.00000	21.03321
Concept Drug	Acebutolol	1	4.52746	0.63869	32.09354	0.19827	0.18450
Concept Drug	Acenocoumarol	2	4.72557	1.18459	18.85130	0.06785	0.36900
Concept Drug	Acetaminophen	91	3.38154	2.80354	4.07870	0.00000	16.78967
Concept Drug	Acetazolamide	2	9.15083	2.29342	36.51222	0.02066	0.36900
Concept Drug	Acetylsalicylic acid	75	2.68541	2.17653	3.31327	0.00000	13.83764
Concept Drug	Aciclovir	2	0.67193	0.16847	2.67996	1.00000	0.36900
Concept Drug	Alendronate	3	0.66500	0.21514	2.05550	0.63797	0.55351
Concept Drug	Allopurinol	18	3.71919	2.36129	5.85798	0.00000	3.32103
Concept Drug	Alpha-Hydroxy-Beta-Phenyl-Propionic Acid	2	2937.41697	645.10471	13375.22159	0.00000	0.36900
Concept Drug	Alprazolam	16	2.09000	1.28971	3.38689	0.00567	2.95203
Concept Drug	Aluminum hydroxide	1	2.57442	0.36322	18.24678	0.32202	0.18450
Concept Drug	Amikacin	3	8.15044	2.63606	25.20031	0.00630	0.55351
Concept Drug	Aminocaproic Acid	3	55.84443	18.02833	172.98333	0.00002	0.55351
Concept Drug	Amiodarone	8	3.22280	1.61986	6.41191	0.00398	1.47601
Concept Drug	Amitriptyline	13	3.80958	2.22643	6.51845	0.00005	2.39852
Concept Drug	Amlodipine	28	2.13488	1.48836	3.06225	0.00022	5.16605
Concept Drug	Amoxicillin	12	3.31306	1.89327	5.79759	0.00037	2.21402
Concept Drug	Anidulafungin	1	29.91260	4.21265	212.39916	0.03294	0.18450
Concept Drug	Apixaban	3	1.36429	0.44136	4.21715	0.48754	0.55351
Concept Drug	Ardeparin	12	4.39371	2.51076	7.68880	0.00003	2.21402
Concept Drug	Aripiprazole	1	0.27075	0.03821	1.91874	0.28427	0.18450
Concept Drug	Atenolol	8	1.28535	0.64608	2.55715	0.41757	1.47601
Concept Drug	Atorvastatin	43	2.98786	2.24282	3.98041	0.00000	7.93358
Concept Drug	Atropine	2	1.69265	0.42437	6.75135	0.33080	0.36900
Concept Drug	Azithromycin	5	2.42890	1.01499	5.81243	0.05775	0.92251
Concept Drug	Baclofen	3	0.87316	0.28248	2.69895	1.00000	0.55351
Concept Drug	Barium	1	41.02538	5.77340	291.52326	0.02415	0.18450
Concept Drug	Beclomethasone	2	2.27478	0.57030	9.07350	0.21991	0.36900
Concept Drug	Benazepril	2	1.37339	0.34433	5.47789	0.66028	0.36900
Concept Drug	Benztropine	1	2.08121	0.29365	14.75052	0.38168	0.18450
Concept Drug	Bestatin	1	386.50223	53.15974	2810.09604	0.00265	0.18450
Concept Drug	Betamethasone	4	4.00958	1.51010	10.64614	0.01874	0.73801
Concept Drug	Bethanechol	3	47.02375	15.18590	145.61092	0.00004	0.55351
Concept Drug	Bezafibrate	1	8.10993	1.14380	57.50212	0.11608	0.18450
Concept Drug	Bicalutamide	37	72.23477	52.88254	98.66890	0.00000	6.82657
Concept Drug	Bimatoprost	1	0.93871	0.13246	6.65259	1.00000	0.18450
Concept Drug	Biotin	10	12.59505	6.81396	23.28091	0.00000	1.84502
Concept Drug	Bisacodyl	2	3.37789	0.84681	13.47427	0.11926	0.36900
Concept Drug	Bisoprolol	15	4.27555	2.59561	7.04279	0.00000	2.76753
Concept Drug	Bortezomib	1	0.43692	0.06165	3.09633	0.73395	0.18450
Concept Drug	Brinzolamide	1	3.66627	0.51723	25.98738	0.23882	0.18450
Concept Drug	Brotizolam	3	8.13388	2.63071	25.14912	0.00634	0.55351
Concept Drug	Budesonide	10	2.09651	1.13447	3.87436	0.03198	1.84502
Concept Drug	Bumetanide	1	1.37752	0.19437	9.76267	0.51639	0.18450
Concept Drug	Bupivacaine	1	1.83039	0.25826	12.97267	0.42112	0.18450
Concept Drug	Buprenorphine	2	0.61311	0.15372	2.44535	0.77776	0.36900
Concept Drug	Bupropion	5	0.94953	0.39681	2.27214	1.00000	0.92251
Concept Drug	Buserelin	2	244.78475	60.67227	987.59404	0.00003	0.36900
Concept Drug	Buspirone	1	1.03496	0.14604	7.33473	0.61982	0.18450
Concept Drug	Butalbital	1	1.53631	0.21677	10.88814	0.47866	0.18450
Concept Drug	Cabazitaxel	8	91.29501	45.79150	182.01584	0.00000	1.47601
Concept Drug	Caffeine	3	1.91562	0.61971	5.92149	0.20777	0.55351
Concept Drug	Calcitriol	1	1.52657	0.21540	10.81910	0.48082	0.18450
Concept Drug	Calcium	73	4.07599	3.29263	5.04572	0.00000	13.46863
Concept Drug	Calcium Citrate	3	9.76535	3.15817	30.19534	0.00383	0.55351
Concept Drug	Calcium Phosphate	1	19.53070	2.75245	138.58479	0.04998	0.18450
Concept Drug	Calcium carbonate	17	6.71617	4.20617	10.72400	0.00000	3.13653
Concept Drug	Calcium gluconate	1	2.39048	0.33727	16.94280	0.34199	0.18450
Concept Drug	Calcium glycerophosphate	2	305.98093	75.62330	1238.03550	0.00002	0.36900
Concept Drug	Candesartan	4	1.99275	0.75057	5.29075	0.14388	0.73801
Concept Drug	Capsaicin	1	1.41317	0.19940	10.01537	0.50744	0.18450
Concept Drug	Carbazochrome	1	27.09794	3.81697	192.37713	0.03630	0.18450
Concept Drug	Carbidopa	1	0.63083	0.08902	4.47059	1.00000	0.18450
Concept Drug	Carvedilol	13	2.77389	1.62117	4.74622	0.00109	2.39852
Concept Drug	Cefadroxil	3	52.20528	16.85586	161.68803	0.00003	0.55351
Concept Drug	Cefotaxime	2	10.42007	2.61136	41.57902	0.01622	0.36900
Concept Drug	Cefpodoxime	1	10.11507	1.42641	71.72885	0.09420	0.18450
Concept Drug	Ceftazidime	1	3.65441	0.51556	25.90330	0.23949	0.18450
Concept Drug	Cefuroxime	4	3.01629	1.13604	8.00852	0.04555	0.73801
Concept Drug	Celecoxib	11	2.15675	1.20157	3.87126	0.02110	2.02952
Concept Drug	Cephalexin	2	2.05802	0.51596	8.20885	0.25389	0.36900
Concept Drug	Cetirizine	6	1.57435	0.71040	3.48898	0.29106	1.10701
Concept Drug	Chloramphenicol	1	13.13693	1.85217	93.17647	0.07336	0.18450
Concept Drug	Chlordiazepoxide	1	3.30270	0.46595	23.40970	0.26135	0.18450
Concept Drug	Chlorhexidine	3	9.38472	3.03512	29.01797	0.00428	0.55351
Concept Drug	Chlorobutanol	1	489.56950	66.88048	3583.68071	0.00211	0.18450
Concept Drug	Chlorothiazide	2	8.49947	2.13024	33.91221	0.02369	0.36900
Concept Drug	Chlorpheniramine	1	0.87962	0.12412	6.23382	1.00000	0.18450
Concept Drug	Chlorpromazine	1	2.35710	0.33257	16.70620	0.34588	0.18450
Concept Drug	Chlorthalidone	3	6.88995	2.22850	21.30200	0.00993	0.55351
Concept Drug	Cholecalciferol	42	3.04200	2.27506	4.06750	0.00000	7.74908
Concept Drug	Cholestyramine	1	3.01769	0.42575	21.38914	0.28218	0.18450
Concept Drug	Chondroitin sulfate	1	6.93769	0.97855	49.18667	0.13430	0.18450
Concept Drug	Cilastatin	1	5.15517	0.72721	36.54468	0.17640	0.18450
Concept Drug	Cimetidine	1	2.56633	0.36208	18.18938	0.32285	0.18450
Concept Drug	Ciprofloxacin	7	2.04032	0.97730	4.25957	0.09150	1.29151
Concept Drug	Cisplatin	1	0.41979	0.05924	2.97490	0.73751	0.18450
Concept Drug	Citalopram	4	0.75618	0.28483	2.00757	0.82514	0.73801
Concept Drug	Citric Acid	8	7.11239	3.57455	14.15175	0.00002	1.47601
Concept Drug	Clavulanate	5	4.05116	1.69282	9.69501	0.00859	0.92251
Concept Drug	Clemastine	2	11.94558	2.99345	47.66966	0.01254	0.36900
Concept Drug	Clidinium	1	7.59415	1.07109	53.84320	0.12345	0.18450
Concept Drug	Clindamycin	4	3.36590	1.26770	8.93685	0.03261	0.73801
Concept Drug	Clodronate	2	34.63935	8.67100	138.37902	0.00161	0.36900
Concept Drug	Clonazepam	5	0.80783	0.33759	1.93305	0.83895	0.92251
Concept Drug	Clonidine	4	1.88950	0.71168	5.01660	0.16426	0.73801
Concept Drug	Clopidogrel	19	2.48296	1.59633	3.86202	0.00034	3.50554
Concept Drug	Clorazepate	1	3.37246	0.47579	23.90434	0.25670	0.18450
Concept Drug	Clotrimazole	2	4.35948	1.09284	17.39057	0.07793	0.36900
Concept Drug	Cobamamide	1	188.29596	26.24009	1351.19071	0.00536	0.18450
Concept Drug	Codeine	4	1.79226	0.67505	4.75840	0.29346	0.73801
Concept Drug	Coenzyme Q10	3	3.42943	1.10937	10.60150	0.05864	0.55351
Concept Drug	Colesevelam	1	2.26793	0.31999	16.07408	0.35671	0.18450
Concept Drug	Conjugated Estrogens	1	0.25107	0.03543	1.77927	0.20013	0.18450
Concept Drug	Crotamiton	1	35.90974	5.05522	255.08489	0.02753	0.18450
Concept Drug	Cupric oxide	10	450.52408	241.49011	840.49794	0.00000	1.84502
Concept Drug	Curcumin	2	46.04102	11.51889	184.02599	0.00092	0.36900
Concept Drug	Cyanocobalamin	24	2.63241	1.78022	3.89253	0.00002	4.42804
Concept Drug	Cyclizine	2	9.70405	2.43200	38.72061	0.01852	0.36900
Concept Drug	Cyclobenzaprine	4	1.66662	0.62774	4.42482	0.31124	0.73801
Concept Drug	Cyproterone	4	60.69043	22.81411	161.44961	0.00000	0.73801
Concept Drug	D-Glucose in Linear Form	1	4.03713	0.56954	28.61683	0.21950	0.18450
Concept Drug	D-Sorbitol	1	6.08413	0.85820	43.13267	0.15164	0.18450
Concept Drug	Dabigatran etexilate	2	0.55693	0.13964	2.22127	0.59497	0.36900
Concept Drug	Dalteparin	6	13.35392	6.02380	29.60374	0.00001	1.10701
Concept Drug	Dapsone	1	3.69952	0.52192	26.22309	0.23695	0.18450
Concept Drug	Darbepoetin alfa	1	0.43625	0.06156	3.09154	0.73407	0.18450
Concept Drug	Degarelix	23	175.29992	117.22456	262.14697	0.00000	4.24354
Concept Drug	Denosumab	134	29.47535	25.44340	34.14625	0.00000	24.72325
Concept Drug	Desloratadine	2	3.61795	0.90698	14.43202	0.10657	0.36900
Concept Drug	Dexamethasone	31	3.78329	2.68784	5.32520	0.00000	5.71956
Concept Drug	Dexmedetomidine	1	10.71268	1.51062	75.96969	0.08919	0.18450
Concept Drug	Dextrofloxacine	1	6.86954	0.96894	48.70333	0.13554	0.18450
Concept Drug	Dextromethorphan	2	2.12210	0.53203	8.46448	0.24309	0.36900
Concept Drug	Dextrothyroxine	1	1.62055	0.22866	11.48529	0.46069	0.18450
Concept Drug	Diazepam	3	0.71360	0.23086	2.20575	0.80489	0.55351
Concept Drug	Diclofenac	11	2.83187	1.57766	5.08313	0.00218	2.02952
Concept Drug	Diethylstilbestrol	1	50.29824	7.07398	357.63657	0.01975	0.18450
Concept Drug	Digoxin	7	1.93977	0.92914	4.04964	0.10009	1.29151
Concept Drug	Diltiazem	8	2.36817	1.19033	4.71149	0.02195	1.47601
Concept Drug	Dimethicone	1	2.65637	0.37478	18.82771	0.31384	0.18450
Concept Drug	Dimethyl fumarate	1	0.22085	0.03116	1.56504	0.14702	0.18450
Concept Drug	Diphenoxylate	2	3.27289	0.82049	13.05534	0.12552	0.36900
Concept Drug	Dipyrone	11	14.71652	8.19675	26.42218	0.00000	2.02952
Concept Drug	Docetaxel	21	10.38411	6.82631	15.79620	0.00000	3.87454
Concept Drug	Docusate	12	3.82294	2.18462	6.68989	0.00010	2.21402
Concept Drug	Dodecyl Sulfate	3	358.22158	114.31147	1122.57066	0.00000	0.55351
Concept Drug	Domperidone	5	6.00945	2.51096	14.38230	0.00165	0.92251
Concept Drug	Donepezil	2	1.59738	0.40048	6.37133	0.35622	0.36900
Concept Drug	Dorzolamide	1	2.14567	0.30274	15.20743	0.37269	0.18450
Concept Drug	Doxazosin	8	5.76699	2.89847	11.47440	0.00010	1.47601
Concept Drug	Doxycycline	3	1.99752	0.64620	6.17465	0.19147	0.55351
Concept Drug	Dronabinol	3	11.61953	3.75755	35.93121	0.00236	0.55351
Concept Drug	Dronedarone	1	2.04984	0.28922	14.52815	0.38622	0.18450
Concept Drug	Droperidol	2	28.10925	7.03854	112.25764	0.00242	0.36900
Concept Drug	Duloxetine	3	0.46216	0.14952	1.42852	0.23156	0.55351
Concept Drug	Dutasteride	6	7.02395	3.16898	15.56841	0.00026	1.10701
Concept Drug	Econazole	1	14.23167	2.00637	100.94856	0.06792	0.18450
Concept Drug	Edoxaban	1	9.39673	1.32517	66.63166	0.10102	0.18450
Concept Drug	Enalapril	5	1.87834	0.78493	4.49483	0.20035	0.92251
Concept Drug	Enzalutamide	166	106.19636	93.49682	120.62087	0.00000	30.62731
Concept Drug	Epinephrine	2	0.91728	0.22998	3.65858	1.00000	0.36900
Concept Drug	Epoetin alfa	2	1.19112	0.29863	4.75083	0.68662	0.36900
Concept Drug	Eptifibatide	2	13.98770	3.50485	55.82429	0.00930	0.36900
Concept Drug	Ergocalciferol	17	2.44413	1.53081	3.90238	0.00082	3.13653
Concept Drug	Escitalopram	13	3.03979	1.77657	5.20121	0.00048	2.39852
Concept Drug	Esomeprazole	17	1.86808	1.17003	2.98261	0.01704	3.13653
Concept Drug	Estradiol	4	1.19315	0.44941	3.16773	0.58293	0.73801
Concept Drug	Estramustine	1	14.70179	2.07258	104.28647	0.06582	0.18450
Concept Drug	Eszopiclone	1	0.85316	0.12038	6.04623	1.00000	0.18450
Concept Drug	Ethinyl Estradiol	2	0.29112	0.07299	1.16108	0.07851	0.36900
Concept Drug	Etodolac	1	2.40338	0.33910	17.03431	0.34051	0.18450
Concept Drug	Etoricoxib	1	4.72557	0.66663	33.49833	0.19081	0.18450
Concept Drug	Ezetimibe	7	2.19210	1.05000	4.57647	0.04372	1.29151
Concept Drug	Famotidine	4	1.45514	0.54809	3.86332	0.36013	0.73801
Concept Drug	Felodipine	2	3.28901	0.82453	13.11967	0.12452	0.36900
Concept Drug	Fenofibrate	7	2.92305	1.40010	6.10259	0.01128	1.29151
Concept Drug	Fentanyl	57	9.54000	7.46203	12.19664	0.00000	10.51661
Concept Drug	Fesoterodine	1	2.32464	0.32799	16.47612	0.34975	0.18450
Concept Drug	Fexofenadine	2	0.65542	0.16433	2.61412	0.77543	0.36900
Concept Drug	Filgrastim	1	0.67911	0.09583	4.81272	1.00000	0.18450
Concept Drug	Finasteride	5	3.52141	1.47148	8.42710	0.01492	0.92251
Concept Drug	Flecainide	1	2.00452	0.28283	14.20689	0.39296	0.18450
Concept Drug	Fluocinonide	1	7.09864	1.00124	50.32833	0.13147	0.18450
Concept Drug	Fluoride ion	4	1.18420	0.44604	3.14397	0.58557	0.73801
Concept Drug	Fluoxetine	3	0.64859	0.20983	2.00479	0.63879	0.55351
Concept Drug	Flutamide	1	17.36062	2.44698	123.16864	0.05604	0.18450
Concept Drug	Fluticasone Propionate	10	0.94419	0.51093	1.74482	1.00000	1.84502
Concept Drug	Folic Acid	29	2.13019	1.49495	3.03536	0.00017	5.35055
Concept Drug	Formoterol	8	2.19480	1.10319	4.36656	0.03225	1.47601
Concept Drug	Fumarate	2	1.70939	0.42856	6.81815	0.32660	0.36900
Concept Drug	Furosemide	41	3.11681	2.32212	4.18346	0.00000	7.56458
Concept Drug	Gabapentin	21	2.14927	1.41306	3.26905	0.00165	3.87454
Concept Drug	Glibenclamide	1	0.47344	0.06681	3.35514	0.72964	0.18450
Concept Drug	Gliclazide	3	3.03369	0.98137	9.37799	0.07812	0.55351
Concept Drug	Glimepiride	4	1.51366	0.57013	4.01871	0.34383	0.73801
Concept Drug	Glipizide	6	2.31554	1.04483	5.13167	0.04798	1.10701
Concept Drug	Gliquidone	1	63.30640	8.89574	450.51927	0.01574	0.18450
Concept Drug	Glucosamine	2	1.62414	0.40719	6.47808	0.34881	0.36900
Concept Drug	Glucose	3	0.59876	0.19371	1.85075	0.50091	0.55351
Concept Drug	Glutathione	1	19.40170	2.73430	137.66825	0.05030	0.18450
Concept Drug	Glycerin	1	1.71538	0.24204	12.15743	0.44196	0.18450
Concept Drug	Glycopyrrolate	1	3.43558	0.48469	24.35178	0.25264	0.18450
Concept Drug	Gonadorelin	6	340.24135	152.11914	761.00992	0.00000	1.10701
Concept Drug	Goserelin	32	82.71502	59.04495	115.87398	0.00000	5.90406
Concept Drug	Guaifenesin	2	1.16352	0.29172	4.64073	0.69173	0.36900
Concept Drug	Haloperidol	1	0.63162	0.08913	4.47617	1.00000	0.18450
Concept Drug	Heparin	4	1.55181	0.58449	4.11998	0.33441	0.73801
Concept Drug	Human Serum Albumin	1	5.47005	0.77162	38.77765	0.16715	0.18450
Concept Drug	Hydralazine	2	2.22785	0.55853	8.88630	0.22668	0.36900
Concept Drug	Hydrochlorothiazide	19	1.76212	1.13291	2.74079	0.01931	3.50554
Concept Drug	Hydrocodone	41	4.97481	3.70631	6.67744	0.00000	7.56458
Concept Drug	Hydrocortisone	2	0.88399	0.22164	3.52579	1.00000	0.36900
Concept Drug	Hydromorphone	10	5.47596	2.96296	10.12033	0.00002	1.84502
Concept Drug	Hydroxyurea	1	1.94737	0.27476	13.80184	0.40179	0.18450
Concept Drug	Hyoscyamine	2	3.07551	0.77102	12.26789	0.13868	0.36900
Concept Drug	Ibandronate	2	1.49259	0.37421	5.95334	0.38743	0.36900
Concept Drug	Ibuprofen	31	3.31665	2.35633	4.66835	0.00000	5.71956
Concept Drug	Imipenem	2	7.18546	1.80102	28.66765	0.03223	0.36900
Concept Drug	Indapamide	1	1.40224	0.19786	9.93791	0.51015	0.18450
Concept Drug	Indomethacin	1	1.71378	0.24181	12.14608	0.44226	0.18450
Concept Drug	Insulin Aspart	5	2.01546	0.84223	4.82300	0.10583	0.92251
Concept Drug	Insulin Detemir	3	2.15469	0.69704	6.66054	0.16448	0.55351
Concept Drug	Insulin Glargine	10	1.48754	0.80495	2.74895	0.23720	1.84502
Concept Drug	Insulin Glulisine	1	2.68159	0.37834	19.00650	0.31140	0.18450
Concept Drug	Insulin degludec	1	4.84882	0.68401	34.37229	0.18644	0.18450
Concept Drug	Insulin recombinant	1	0.48877	0.06897	3.46379	0.72896	0.18450
Concept Drug	Ipratropium bromide	4	1.32564	0.49931	3.51949	0.55241	0.73801
Concept Drug	Irbesartan	2	1.02079	0.25593	4.07142	0.72380	0.36900
Concept Drug	Iron	19	4.82284	3.10057	7.50179	0.00000	3.50554
Concept Drug	Isosorbide Dinitrate	3	3.19123	1.03232	9.86505	0.06948	0.55351
Concept Drug	Isosorbide Mononitrate	6	3.12968	1.41216	6.93612	0.01359	1.10701
Concept Drug	Ketazolam	1	543.96611	74.04678	3996.11051	0.00190	0.18450
Concept Drug	Ketoconazole	2	4.73930	1.18803	18.90606	0.06751	0.36900
Concept Drug	Ketorolac	2	3.82028	0.95770	15.23926	0.09737	0.36900
Concept Drug	Lactulose	9	7.13158	3.73029	13.63416	0.00001	1.66052
Concept Drug	Lansoprazole	12	2.23977	1.27995	3.91933	0.01334	2.21402
Concept Drug	Latanoprost	2	1.43142	0.35888	5.70934	0.40740	0.36900
Concept Drug	Ledipasvir	1	1.00790	0.14222	7.14294	0.62958	0.18450
Concept Drug	Lenalidomide	3	0.33079	0.10702	1.02247	0.04188	0.55351
Concept Drug	Lenograstim	1	16.72789	2.35790	118.67457	0.05809	0.18450
Concept Drug	Leuprolide	103	50.56049	42.47836	60.18036	0.00000	19.00369
Concept Drug	Levetiracetam	1	0.31678	0.04470	2.24494	0.38735	0.18450
Concept Drug	Levocetirizine	1	2.34655	0.33108	16.63145	0.34713	0.18450
Concept Drug	Levodopa	1	0.53870	0.07601	3.81762	1.00000	0.18450
Concept Drug	Levofloxacin	5	1.39712	0.58385	3.34324	0.41618	0.92251
Concept Drug	Levosalbutamol	2	0.51159	0.12827	2.04045	0.45088	0.36900
Concept Drug	Levothyroxine	17	0.99647	0.62413	1.59096	1.00000	3.13653
Concept Drug	Lidocaine	2	1.03089	0.25846	4.11172	0.72119	0.36900
Concept Drug	Linagliptin	1	1.93175	0.27256	13.69109	0.40427	0.18450
Concept Drug	Lipoic Acid	1	7.73819	1.09140	54.86499	0.12130	0.18450
Concept Drug	Liraglutide	1	0.51135	0.07216	3.62383	1.00000	0.18450
Concept Drug	Lisinopril	31	2.60921	1.85374	3.67257	0.00000	5.71956
Concept Drug	Loperamide	13	6.54752	3.82637	11.20382	0.00000	2.39852
Concept Drug	Loratadine	3	0.76614	0.24786	2.36814	1.00000	0.55351
Concept Drug	Lorazepam	18	2.92061	1.85430	4.60010	0.00007	3.32103
Concept Drug	Lormetazepam	1	10.12204	1.42739	71.77831	0.09414	0.18450
Concept Drug	Losartan	15	2.63568	1.60012	4.34144	0.00078	2.76753
Concept Drug	Loteprednol	1	6.61580	0.93317	46.90358	0.14036	0.18450
Concept Drug	Lovastatin	6	4.87376	2.19901	10.80193	0.00168	1.10701
Concept Drug	Loxoprofen	2	2.40811	0.60372	9.60542	0.20220	0.36900
Concept Drug	Lubiprostone	1	3.82178	0.53917	27.08991	0.23032	0.18450
Concept Drug	Magnesium	17	5.22486	3.27228	8.34255	0.00000	3.13653
Concept Drug	Magnesium Hydroxide	2	2.63327	0.66016	10.50364	0.17670	0.36900
Concept Drug	Magnesium Sulfate	1	2.14755	0.30300	15.22078	0.37243	0.18450
Concept Drug	Magnesium oxide	14	7.62117	4.54383	12.78266	0.00000	2.58303
Concept Drug	Manganese	1	2.00808	0.28333	14.23215	0.39242	0.18450
Concept Drug	Meclizine	2	2.95337	0.74040	11.78060	0.14787	0.36900
Concept Drug	Mefenamic acid	2	15.22767	3.81532	60.77650	0.00790	0.36900
Concept Drug	Megestrol	9	17.23836	9.01477	32.96379	0.00000	1.66052
Concept Drug	Melatonin	6	8.07057	3.64107	17.88871	0.00012	1.10701
Concept Drug	Memantine	2	2.05918	0.51625	8.21346	0.25369	0.36900
Concept Drug	Menthol	1	1.88393	0.26581	13.35211	0.41205	0.18450
Concept Drug	Mepivacaine	1	17.71663	2.49710	125.69740	0.05495	0.18450
Concept Drug	Mesalazine	4	1.71358	0.64542	4.54950	0.30376	0.73801
Concept Drug	Metaxalone	1	2.41326	0.34049	17.10429	0.33939	0.18450
Concept Drug	Metformin	32	2.00440	1.43222	2.80518	0.00029	5.90406
Concept Drug	Methadone	3	1.70919	0.55293	5.28333	0.25733	0.55351
Concept Drug	Methantheline	1	815.94916	109.11521	6101.56052	0.00129	0.18450
Concept Drug	Methotrexate	4	0.31152	0.11734	0.82703	0.00693	0.73801
Concept Drug	Methylnaltrexone	1	24.97804	3.51886	177.30214	0.03931	0.18450
Concept Drug	Methylphenidate	1	0.33725	0.04759	2.38995	0.38202	0.18450
Concept Drug	Methylprednisolone	2	0.54848	0.13752	2.18755	0.59587	0.36900
Concept Drug	Metoclopramide	20	5.44238	3.53965	8.36793	0.00000	3.69004
Concept Drug	Metolazone	3	6.38569	2.06544	19.74255	0.01216	0.55351
Concept Drug	Metoprolol	45	3.56754	2.69676	4.71949	0.00000	8.30258
Concept Drug	Metronidazole	1	0.50108	0.07071	3.55100	1.00000	0.18450
Concept Drug	Miconazole	1	3.09072	0.43605	21.90687	0.27654	0.18450
Concept Drug	Midazolam	4	4.16566	1.56888	11.06063	0.01655	0.73801
Concept Drug	Mirabegron	1	1.54911	0.21858	10.97888	0.47584	0.18450
Concept Drug	Mirtazapine	7	2.73728	1.31112	5.71472	0.01561	1.29151
Concept Drug	Mitoxantrone	1	3.33343	0.47029	23.62758	0.25928	0.18450
Concept Drug	Modafinil	1	0.79052	0.11155	5.60232	1.00000	0.18450
Concept Drug	Mometasone	2	0.93605	0.23469	3.73343	1.00000	0.36900
Concept Drug	Montelukast	3	0.69374	0.22444	2.14434	0.80635	0.55351
Concept Drug	Morphine	37	7.39571	5.41833	10.09472	0.00000	6.82657
Concept Drug	N-[(2r)-2,4-Dihydroxy-3,3-Dimethylbutanoyl]-Beta-Alanine	10	47.98133	25.93852	88.75632	0.00000	1.84502
Concept Drug	Naloxone	15	12.33380	7.48657	20.31940	0.00000	2.76753
Concept Drug	Naproxen	12	1.76731	1.00997	3.09255	0.05186	2.21402
Concept Drug	Nebivolol	1	0.91909	0.12969	6.51354	1.00000	0.18450
Concept Drug	Niacin	7	0.97961	0.46924	2.04507	1.00000	1.29151
Concept Drug	Nicotinamide	16	2.04188	1.26001	3.30890	0.00980	2.95203
Concept Drug	Nifedipine	1	0.47324	0.06678	3.35374	0.72966	0.18450
Concept Drug	Nilutamide	2	205.41377	51.00791	827.22105	0.00005	0.36900
Concept Drug	Nitrazepam	1	3.27325	0.46180	23.20096	0.26336	0.18450
Concept Drug	Nitrendipine	1	15.03284	2.11921	106.63714	0.06442	0.18450
Concept Drug	Nitroglycerin	11	4.04269	2.25217	7.25671	0.00012	2.02952
Concept Drug	Nivolumab	1	1.00185	0.14136	7.10006	1.00000	0.18450
Concept Drug	Norepinephrine	3	10.39181	3.36069	32.13318	0.00322	0.55351
Concept Drug	Norfloxacin	1	10.16407	1.43331	72.07656	0.09377	0.18450
Concept Drug	Nortriptyline	1	1.38649	0.19563	9.82626	0.51411	0.18450
Concept Drug	Nystatin	4	4.69124	1.76679	12.45634	0.01118	0.73801
Concept Drug	Ofloxacin	1	3.06812	0.43286	21.74667	0.27826	0.18450
Concept Drug	Olanzapine	2	0.57759	0.14482	2.30370	0.59411	0.36900
Concept Drug	Olmesartan	4	1.80171	0.67862	4.78350	0.29240	0.73801
Concept Drug	Omega-3-carboxylic acids	6	1.76034	0.79432	3.90118	0.16263	1.10701
Concept Drug	Omeprazole	43	2.98702	2.24218	3.97928	0.00000	7.93358
Concept Drug	Ondansetron	22	4.93261	3.27558	7.42791	0.00000	4.05904
Concept Drug	Opium	1	26.32094	3.70772	186.85126	0.03735	0.18450
Concept Drug	Oxazepam	1	1.35954	0.19183	9.63523	0.52102	0.18450
Concept Drug	Oxcarbazepine	1	0.91657	0.12933	6.49565	1.00000	0.18450
Concept Drug	Oxybutynin	4	2.37588	0.89486	6.30803	0.09046	0.73801
Concept Drug	Oxycodone	71	7.40009	5.95714	9.19254	0.00000	13.09963
Concept Drug	Oxygen	3	2.49103	0.80584	7.70031	0.12128	0.55351
Concept Drug	Oxymorphone	1	2.55383	0.36032	18.10080	0.32414	0.18450
Concept Drug	Palbociclib	1	1.17506	0.16580	8.32772	0.57332	0.18450
Concept Drug	Pamidronate	1	1.74286	0.24591	12.35221	0.43680	0.18450
Concept Drug	Pancrelipase	1	1.59746	0.22540	11.32163	0.46549	0.18450
Concept Drug	Pantoprazole	38	5.00479	3.68303	6.80091	0.00000	7.01107
Concept Drug	Paroxetine	4	0.82161	0.30947	2.18128	1.00000	0.73801
Concept Drug	Pegfilgrastim	3	1.55584	0.50333	4.80926	0.44878	0.55351
Concept Drug	Peginterferon beta-1a	1	3.26743	0.46098	23.15966	0.26376	0.18450
Concept Drug	Penicillin V	1	4.34786	0.61336	30.82007	0.20555	0.18450
Concept Drug	Pentosan Polysulfate	3	19.97337	6.45696	61.78382	0.00050	0.55351
Concept Drug	Pentoxifylline	2	3.22829	0.80931	12.87740	0.12833	0.36900
Concept Drug	Perindopril	5	3.86910	1.61675	9.25925	0.01032	0.92251
Concept Drug	Phenobarbital	1	1.27869	0.18043	9.06224	0.54281	0.18450
Concept Drug	Phenprocoumon	4	10.45716	3.93756	27.77160	0.00065	0.73801
Concept Drug	Phenytoin	1	0.51711	0.07297	3.66466	1.00000	0.18450
Concept Drug	Phytonadione	2	6.36631	1.59576	25.39853	0.04011	0.36900
Concept Drug	Pioglitazone	1	0.35261	0.04976	2.49880	0.54019	0.18450
Concept Drug	Piperacillin	1	1.04803	0.14788	7.42738	0.61521	0.18450
Concept Drug	Pitavastatin	1	3.45010	0.48674	24.45477	0.25172	0.18450
Concept Drug	Plantago seed	1	3.65714	0.51595	25.92266	0.23934	0.18450
Concept Drug	Polycarbophil calcium	1	2.55650	0.36069	18.11971	0.32386	0.18450
Concept Drug	Polyethylene glycol	15	4.76905	2.89518	7.85577	0.00000	2.76753
Concept Drug	Potassium	14	3.36303	2.00523	5.64024	0.00011	2.58303
Concept Drug	Potassium Chloride	18	3.58013	2.27300	5.63894	0.00001	3.32103
Concept Drug	Pravastatin	10	2.80722	1.51903	5.18783	0.00362	1.84502
Concept Drug	Prazosin	1	4.41186	0.62239	31.27385	0.20290	0.18450
Concept Drug	Prednisolone	44	7.73004	5.82291	10.26180	0.00000	8.11808
Concept Drug	Prednisone	86	6.71238	5.52919	8.14876	0.00000	15.86716
Concept Drug	Pregabalin	23	2.65341	1.77871	3.95826	0.00003	4.24354
Concept Drug	Prochlorperazine	11	6.78273	3.77843	12.17582	0.00000	2.02952
Concept Drug	Promethazine	4	1.91388	0.72086	5.08132	0.15916	0.73801
Concept Drug	Propafenone	3	9.53294	3.08304	29.47645	0.00410	0.55351
Concept Drug	Propranolol	1	0.47732	0.06735	3.38262	0.72941	0.18450
Concept Drug	Pseudoephedrine	1	0.60090	0.08479	4.25841	1.00000	0.18450
Concept Drug	Pyridoxal	1	20.34222	2.86667	144.35098	0.04804	0.18450
Concept Drug	Pyridoxal Phosphate	2	3.73432	0.93615	14.89629	0.10113	0.36900
Concept Drug	Pyridoxine	20	2.75170	1.78974	4.23071	0.00006	3.69004
Concept Drug	Quetiapine	1	0.16135	0.02277	1.14341	0.02510	0.18450
Concept Drug	Quinapril	2	2.49420	0.62530	9.94883	0.19185	0.36900
Concept Drug	Rabeprazole	1	0.59289	0.08366	4.20168	1.00000	0.18450
Concept Drug	Radium Ra 223 Dichloride	542	7796.66993	7332.82413	8289.85681	0.00000	100.00000
Concept Drug	Radium Ra-223	1	4895.69496	510.02767	46993.19336	0.00027	0.18450
Concept Drug	Ramipril	12	2.64485	1.51143	4.62821	0.00245	2.21402
Concept Drug	Ranitidine	6	1.25238	0.56512	2.77543	0.48946	1.10701
Concept Drug	Ranolazine	1	1.52863	0.21569	10.83374	0.48036	0.18450
Concept Drug	Rebamipide	1	3.86197	0.54484	27.37492	0.22822	0.18450
Concept Drug	Repaglinide	2	3.86655	0.96929	15.42385	0.09544	0.36900
Concept Drug	Resveratrol	1	34.31562	4.83132	243.73511	0.02879	0.18450
Concept Drug	Riboflavin	15	2.40061	1.45741	3.95421	0.00192	2.76753
Concept Drug	Rilmenidine	2	15.69133	3.93141	62.62844	0.00746	0.36900
Concept Drug	Rivaroxaban	6	1.00618	0.45403	2.22981	0.83779	1.10701
Concept Drug	Rivastigmine	1	1.00041	0.14116	7.08991	1.00000	0.18450
Concept Drug	Ropinirole	2	1.60480	0.40234	6.40092	0.35415	0.36900
Concept Drug	Rosuvastatin	14	2.21744	1.32220	3.71886	0.00705	2.58303
Concept Drug	Ruxolitinib	1	0.97608	0.13773	6.91744	1.00000	0.18450
Concept Drug	SOFOSBUVIR	1	0.47811	0.06747	3.38824	0.72937	0.18450
Concept Drug	Saccharin	2	285.18611	70.55248	1152.77477	0.00003	0.36900
Concept Drug	Salbutamol	11	0.93719	0.52214	1.68216	1.00000	2.02952
Concept Drug	Salmeterol	1	0.16417	0.02317	1.16337	0.03720	0.18450
Concept Drug	Samarium (153sm) lexidronam	2	225.95515	56.05465	910.82067	0.00004	0.36900
Concept Drug	Samarium Sm-153 lexidronam pentasodium	1	114.74285	16.06839	819.36762	0.00874	0.18450
Concept Drug	Saxagliptin	1	1.89829	0.26784	13.45394	0.40968	0.18450
Concept Drug	Selenious acid	2	18.32450	4.59057	73.14724	0.00554	0.36900
Concept Drug	Selenium	2	8.60151	2.15580	34.31952	0.02317	0.36900
Concept Drug	Senna glycoside	12	5.50284	3.14449	9.62993	0.00000	2.21402
Concept Drug	Sertraline	7	1.19276	0.57134	2.49006	0.53433	1.29151
Concept Drug	Sildenafil	2	0.43483	0.10902	1.73428	0.34261	0.36900
Concept Drug	Silodosin	4	16.74696	6.30460	44.48510	0.00011	0.73801
Concept Drug	Silver	2	8.60908	2.15769	34.34971	0.02313	0.36900
Concept Drug	Simvastatin	29	2.34017	1.64231	3.33458	0.00003	5.35055
Concept Drug	Sipuleucel-T	3	15.32565	4.95534	47.39848	0.00108	0.55351
Concept Drug	Sitagliptin	10	3.02403	1.63634	5.58852	0.00215	1.84502
Concept Drug	Sodium Chloride	4	2.31657	0.87252	6.15057	0.09693	0.73801
Concept Drug	Sodium Citrate	2	16.13965	4.04365	64.41919	0.00707	0.36900
Concept Drug	Sodium bicarbonate	1	1.05876	0.14939	7.50341	0.61146	0.18450
Concept Drug	Sodium fluoride	1	4.61858	0.65154	32.73964	0.19476	0.18450
Concept Drug	Sodium monofluorophosphate	2	6.43183	1.61218	25.65999	0.03938	0.36900
Concept Drug	Sodium phosphate	1	3.66902	0.51762	26.00686	0.23866	0.18450
Concept Drug	Sodium picosulfate	2	17.50546	4.38556	69.87515	0.00605	0.36900
Concept Drug	Solifenacin	6	4.75901	2.14724	10.54756	0.00189	1.10701
Concept Drug	Sorafenib	1	1.07724	0.15200	7.63440	0.60510	0.18450
Concept Drug	Sotalol	1	1.38741	0.19576	9.83276	0.51388	0.18450
Concept Drug	Spironolactone	5	1.24591	0.52066	2.98140	0.60883	0.92251
Concept Drug	Sulfamethoxazole	6	1.97553	0.89142	4.37811	0.13470	1.10701
Concept Drug	Sumatriptan	1	0.52060	0.07346	3.68934	1.00000	0.18450
Concept Drug	Tamsulosin	41	11.45769	8.53557	15.38018	0.00000	7.56458
Concept Drug	Tazobactam	1	1.05983	0.14955	7.51099	0.61109	0.18450
Concept Drug	Telmisartan	1	0.75334	0.10630	5.33880	1.00000	0.18450
Concept Drug	Temazepam	2	1.31252	0.32907	5.23507	0.66777	0.36900
Concept Drug	Testosterone	1	0.38825	0.05479	2.75140	0.52986	0.18450
Concept Drug	Thiamine	16	2.43347	1.50165	3.94352	0.00120	2.95203
Concept Drug	Thymopentin	1	458.97140	62.82669	3352.95016	0.00224	0.18450
Concept Drug	Ticagrelor	1	1.01648	0.14343	7.20375	0.62646	0.18450
Concept Drug	Timolol	3	2.80163	0.90631	8.66057	0.09361	0.55351
Concept Drug	Tinzaparin	3	11.37946	3.67995	35.18850	0.00250	0.55351
Concept Drug	Tiotropium	10	1.54206	0.83446	2.84971	0.16268	1.84502
Concept Drug	Tizanidine	2	1.54511	0.38738	6.16286	0.37134	0.36900
Concept Drug	Tolterodine	1	0.98551	0.13906	6.98429	1.00000	0.18450
Concept Drug	Torasemide	5	3.97658	1.66166	9.51649	0.00925	0.92251
Concept Drug	Tramadol	23	3.80477	2.55048	5.67592	0.00000	4.24354
Concept Drug	Trandolapril	2	7.59415	1.90341	30.29876	0.02913	0.36900
Concept Drug	Trazodone	1	0.28825	0.04067	2.04271	0.27601	0.18450
Concept Drug	Triamcinolone	1	0.64849	0.09151	4.59575	1.00000	0.18450
Concept Drug	Triamterene	3	2.20031	0.71180	6.80158	0.15757	0.55351
Concept Drug	Trimethoprim	7	1.70664	0.81748	3.56292	0.13704	1.29151
Concept Drug	Triptorelin	14	134.04119	79.73503	225.33435	0.00000	2.58303
Concept Drug	Valaciclovir	1	0.50092	0.07068	3.54991	1.00000	0.18450
Concept Drug	Valproic Acid	1	0.21325	0.03009	1.51121	0.10052	0.18450
Concept Drug	Valsartan	16	2.45344	1.51397	3.97588	0.00111	2.95203
Concept Drug	Venlafaxine	6	1.21772	0.54948	2.69861	0.64533	1.10701
Concept Drug	Verapamil	2	1.00500	0.25197	4.00845	0.72798	0.36900
Concept Drug	Vismodegib	1	4.72254	0.66620	33.47678	0.19092	0.18450
Concept Drug	Vitamin A	16	2.62724	1.62122	4.25754	0.00055	2.95203
Concept Drug	Vitamin C	22	2.59310	1.72204	3.90476	0.00007	4.05904
Concept Drug	Vitamin D	35	3.13767	2.27737	4.32297	0.00000	6.45756
Concept Drug	Vitamin E	22	3.22996	2.14496	4.86381	0.00000	4.05904
Concept Drug	Warfarin	28	2.86085	1.99446	4.10360	0.00000	5.16605
Concept Drug	Water	1	2.96949	0.41895	21.04743	0.28603	0.18450
Concept Drug	Zinc	2	4.22103	1.05814	16.83818	0.08233	0.36900
Concept Drug	Zinc oxide	10	32.78367	17.72846	60.62395	0.00000	1.84502
Concept Drug	Zoledronate	52	12.41250	9.58451	16.07490	0.00000	9.59410
Concept Drug	Zolpidem	18	3.05776	1.94137	4.81613	0.00004	3.32103
Concept Drug	Zopiclone	1	0.72572	0.10240	5.14305	1.00000	0.18450
Concept Drug	cannabidiol	1	60.94226	8.56488	433.62657	0.01634	0.18450
Indication	ABDOMINAL DISTENSION	1	2.64489	0.37316	18.74633	0.31496	0.18450
Indication	ADRENAL INSUFFICIENCY	1	15.04824	2.12138	106.74651	0.06436	0.18450
Indication	AFFECTIVE DISORDER	2	3.79904	0.95237	15.15450	0.09828	0.36900
Indication	ANAEMIA	9	8.35126	4.36815	15.96639	0.00000	1.66052
Indication	ANAEMIA FOLATE DEFICIENCY	1	445.06318	60.97861	3248.37235	0.00231	0.18450
Indication	ANALGESIC THERAPY	1	1.24922	0.17627	8.85333	0.55118	0.18450
Indication	ANTIBIOTIC PROPHYLAXIS	1	2.42641	0.34234	17.19756	0.33790	0.18450
Indication	ANTIBIOTIC THERAPY	1	5.08908	0.71789	36.07600	0.17848	0.18450
Indication	ANTICOAGULANT THERAPY	4	2.90934	1.09576	7.72453	0.05072	0.73801
Indication	ANTIDEPRESSANT THERAPY	1	4.32992	0.61083	30.69282	0.20631	0.18450
Indication	ANTIEMETIC SUPPORTIVE CARE	1	8.23267	1.16110	58.37287	0.11445	0.18450
Indication	ANTIPLATELET THERAPY	1	4.12443	0.58185	29.23579	0.21539	0.18450
Indication	ANXIETY	7	1.26406	0.60549	2.63892	0.51553	1.29151
Indication	ARTERIOSCLEROSIS	1	9.30740	1.31258	65.99789	0.10194	0.18450
Indication	ARTHRALGIA	2	1.03906	0.26051	4.14430	0.71913	0.36900
Indication	ASTHMA	2	0.32802	0.08224	1.30827	0.10259	0.36900
Indication	ATRIAL FIBRILLATION	12	1.66896	0.95376	2.92044	0.08613	2.21402
Indication	BACK PAIN	12	3.83325	2.19051	6.70793	0.00010	2.21402
Indication	BASAL CELL CARCINOMA	1	6.61283	0.93275	46.88245	0.14041	0.18450
Indication	BENIGN PROSTATIC HYPERPLASIA	5	4.49311	1.87747	10.75280	0.00564	0.92251
Indication	BIPOLAR DISORDER	1	0.29947	0.04226	2.12226	0.27427	0.18450
Indication	BLOOD CHOLESTEROL INCREASED	8	1.34090	0.67400	2.66767	0.40334	1.47601
Indication	BLOOD GLUCOSE ABNORMAL	2	15.80106	3.95888	63.06673	0.00737	0.36900
Indication	BLOOD MAGNESIUM DECREASED	1	30.22034	4.25590	214.58875	0.03261	0.18450
Indication	BLOOD PRESSURE	1	0.78044	0.11012	5.53087	1.00000	0.18450
Indication	BLOOD PRESSURE ABNORMAL	1	1.14101	0.16100	8.08638	0.58404	0.18450
Indication	BONE CANCER	3	41.33326	13.35114	127.96200	0.00006	0.55351
Indication	BONE DISORDER	1	2.47466	0.34915	17.53954	0.33256	0.18450
Indication	BONE LESION	1	43.07063	6.06040	306.09842	0.02302	0.18450
Indication	BONE MARROW FAILURE	1	37.95112	5.34187	269.62256	0.02607	0.18450
Indication	BONE PAIN	22	124.08443	82.25794	187.17886	0.00000	4.05904
Indication	BREAKTHROUGH PAIN	2	4.76158	1.19361	18.99496	0.06696	0.36900
Indication	BREAST CANCER	1	0.25795	0.03640	1.82798	0.19768	0.18450
Indication	CANCER PAIN	5	9.99802	4.17703	23.93094	0.00017	0.92251
Indication	CARDIAC DISORDER	1	0.58751	0.08290	4.16353	1.00000	0.18450
Indication	CARDIAC FAILURE CHRONIC	1	6.03662	0.85150	42.79569	0.15274	0.18450
Indication	CARDIAC FIBRILLATION	1	46.62567	6.55907	331.44226	0.02129	0.18450
Indication	CARDIOVASCULAR DISORDER	1	3.86299	0.54498	27.38212	0.22817	0.18450
Indication	CARDIOVASCULAR EVENT PROPHYLAXIS	2	2.49526	0.62557	9.95305	0.19173	0.36900
Indication	CATARACT	1	19.29972	2.71994	136.94370	0.05056	0.18450
Indication	CEREBROVASCULAR ACCIDENT	2	3.79364	0.95102	15.13297	0.09852	0.36900
Indication	CEREBROVASCULAR ACCIDENT PROPHYLAXIS	1	0.30193	0.04261	2.13967	0.27422	0.18450
Indication	CHOLECYSTECTOMY	1	101.99364	14.29514	727.70916	0.00982	0.18450
Indication	CHRONIC OBSTRUCTIVE PULMONARY DISEASE	4	0.76957	0.28987	2.04313	0.82439	0.73801
Indication	COAGULOPATHY	1	7.18898	1.01397	50.96913	0.12993	0.18450
Indication	COLON CANCER	1	1.02264	0.14430	7.24739	0.62423	0.18450
Indication	CONSTIPATION	20	8.31964	5.41074	12.79242	0.00000	3.69004
Indication	CONSTIPATION PROPHYLAXIS	4	32.78367	12.33520	87.13029	0.00001	0.73801
Indication	CORONARY ARTERY DISEASE	3	3.86910	1.25157	11.96087	0.04384	0.55351
Indication	COUGH	2	2.28842	0.57372	9.12794	0.21800	0.36900
Indication	Candida infection	1	12.69411	1.78979	90.03303	0.07582	0.18450
Indication	DECREASED APPETITE	6	41.74444	18.81583	92.61341	0.00000	1.10701
Indication	DEEP VEIN THROMBOSIS	3	2.17265	0.70285	6.71605	0.16171	0.55351
Indication	DEHYDRATION	1	15.17261	2.13889	107.62960	0.06385	0.18450
Indication	DEPRESSED MOOD	1	7.48959	1.05635	53.10149	0.12506	0.18450
Indication	DEPRESSION	3	0.25221	0.08160	0.77957	0.00475	0.55351
Indication	DIABETES MELLITUS	12	0.89539	0.51170	1.56679	0.88941	2.21402
Indication	DIARRHOEA	6	5.78118	2.60837	12.81339	0.00071	1.10701
Indication	DISEASE PROGRESSION	1	45.05241	6.33842	320.22503	0.02202	0.18450
Indication	DIURETIC THERAPY	1	2.24952	0.31739	15.94357	0.35903	0.18450
Indication	DRY EYE	2	2.06410	0.51749	8.23308	0.25283	0.36900
Indication	DRY MOUTH	2	40.18354	10.05620	160.56926	0.00120	0.36900
Indication	DYSLIPIDAEMIA	1	1.29060	0.18211	9.14665	0.53949	0.18450
Indication	DYSPEPSIA	6	3.44282	1.55344	7.63018	0.00884	1.10701
Indication	DYSURIA	2	16.86232	4.22456	67.30593	0.00650	0.36900
Indication	EMPHYSEMA	1	1.57637	0.22242	11.17215	0.46995	0.18450
Indication	ENTERITIS INFECTIOUS	1	172.78923	24.10394	1238.64056	0.00584	0.18450
Indication	ENTEROCOLITIS HAEMORRHAGIC	1	127.71378	17.86940	912.77893	0.00787	0.18450
Indication	ESSENTIAL HYPERTENSION	1	2.66505	0.37601	18.88922	0.31299	0.18450
Indication	FATIGUE	1	3.34787	0.47232	23.72994	0.25832	0.18450
Indication	FOLATE DEFICIENCY	1	20.59900	2.90280	146.17559	0.04745	0.18450
Indication	GASTRIC DISORDER	1	1.57722	0.22254	11.17815	0.46977	0.18450
Indication	GASTRIC PH DECREASED	1	22.28693	3.14031	158.17138	0.04394	0.18450
Indication	GASTRITIS PROPHYLAXIS	4	17.71129	6.66742	47.04816	0.00009	0.73801
Indication	GASTROINTESTINAL DISORDER THERAPY	1	21.13250	2.97788	149.96677	0.04628	0.18450
Indication	GASTROOESOPHAGEAL REFLUX DISEASE	9	1.86114	0.97362	3.55771	0.06484	1.66052
Indication	GASTROOESOPHAGEAL REFLUX PROPHYLAXIS	2	45.19103	11.30669	180.62134	0.00095	0.36900
Indication	GLAUCOMA	2	1.77188	0.44423	7.06740	0.31155	0.36900
Indication	GOUT	2	2.18006	0.54656	8.69568	0.23389	0.36900
Indication	GRAFT VERSUS HOST DISEASE	1	6.19447	0.87376	43.91524	0.14915	0.18450
Indication	GROIN PAIN	1	76.89573	10.79551	547.72329	0.01299	0.18450
Indication	HAEMATURIA	1	45.05241	6.33842	320.22503	0.02202	0.18450
Indication	HAEMORRHAGE PROPHYLAXIS	1	18.49759	2.60704	131.24506	0.05269	0.18450
Indication	HEADACHE	3	1.63087	0.52760	5.04122	0.43830	0.55351
Indication	HEART DISEASE CONGENITAL	1	11.91167	1.67956	84.47914	0.08059	0.18450
Indication	HEART RATE	1	18.63843	2.62686	132.24563	0.05230	0.18450
Indication	HEART RATE IRREGULAR	1	5.17880	0.73055	36.71226	0.17568	0.18450
Indication	HEART VALVE REPLACEMENT	1	15.82660	2.23099	112.27371	0.06130	0.18450
Indication	HORMONE-REFRACTORY PROSTATE CANCER	92	455.26004	376.61778	550.32375	0.00000	16.97417
Indication	HOT FLUSH	4	11.37211	4.28194	30.20241	0.00048	0.73801
Indication	HYPERCHLORHYDRIA	1	10.24919	1.44531	72.68054	0.09303	0.18450
Indication	HYPERCHOLESTEROLAEMIA	12	5.66631	3.23790	9.91604	0.00000	2.21402
Indication	HYPERGLYCAEMIA	1	8.84764	1.24778	62.73583	0.10694	0.18450
Indication	HYPERHIDROSIS	2	31.68735	7.93315	126.56856	0.00191	0.36900
Indication	HYPERLIPIDAEMIA	4	2.18338	0.82236	5.79692	0.11360	0.73801
Indication	HYPERSENSITIVITY	1	0.42366	0.05978	3.00236	0.73661	0.18450
Indication	HYPERTENSION	42	2.29847	1.71899	3.07328	0.00000	7.74908
Indication	HYPERTONIA	1	31.58513	4.44770	224.30027	0.03123	0.18450
Indication	HYPERURICAEMIA	1	2.02162	0.28524	14.32815	0.39039	0.18450
Indication	HYPOAESTHESIA	1	7.28888	1.02806	51.67773	0.12827	0.18450
Indication	HYPOKALAEMIA	2	8.39022	2.10287	33.47615	0.02426	0.36900
Indication	HYPOTHYROIDISM	3	0.89052	0.28810	2.75263	1.00000	0.55351
Indication	ILL-DEFINED DISORDER	1	0.57698	0.08142	4.08894	1.00000	0.18450
Indication	IMMUNE ENHANCEMENT THERAPY	1	78.54056	11.02522	559.50059	0.01272	0.18450
Indication	INFECTION	2	2.36469	0.59284	9.43219	0.20773	0.36900
Indication	INSOMNIA	9	2.21402	1.15821	4.23230	0.02290	1.66052
Indication	INTERNATIONAL NORMALISED RATIO ABNORMAL	1	244.78475	33.98460	1763.13880	0.00414	0.18450
Indication	IRON DEFICIENCY	1	10.25634	1.44632	72.73133	0.09296	0.18450
Indication	LEUKOPENIA	1	48.63273	6.84050	345.75591	0.02042	0.18450
Indication	LOCALISED INFECTION	1	17.01864	2.39883	120.73962	0.05713	0.18450
Indication	LOWER RESPIRATORY TRACT INFECTION	1	4.30959	0.60797	30.54869	0.20717	0.18450
Indication	MALIGNANT NEOPLASM PROGRESSION	1	92.37160	12.95484	658.63536	0.01083	0.18450
Indication	METASTASES TO ABDOMINAL WALL	1	4895.69496	510.02767	46993.19336	0.00027	0.18450
Indication	METASTASES TO BONE	217	246.48859	222.03944	273.62987	0.00000	40.03690
Indication	METASTASES TO BONE MARROW	1	92.95623	13.03632	662.82974	0.01077	0.18450
Indication	METASTASES TO SPINE	1	94.75539	13.28705	675.73963	0.01057	0.18450
Indication	METASTASIS	1	13.44971	1.89623	95.39695	0.07172	0.18450
Indication	METASTATIC PAIN	3	106.17170	34.20915	329.51500	0.00000	0.55351
Indication	MICTURITION DISORDER	1	24.80926	3.49513	176.10217	0.03957	0.18450
Indication	MICTURITION URGENCY	1	8.45543	1.19250	59.95322	0.11161	0.18450
Indication	MIGRAINE	1	0.38538	0.05438	2.73104	0.53029	0.18450
Indication	MINERAL SUPPLEMENTATION	2	3.46802	0.86940	13.83385	0.11424	0.36900
Indication	MULTIPLE ALLERGIES	1	1.21031	0.17078	8.57753	0.56260	0.18450
Indication	MULTIPLE SCLEROSIS	2	0.07786	0.01952	0.31054	0.00000	0.36900
Indication	MUSCLE SPASMS	3	2.99045	0.96738	9.24432	0.08074	0.55351
Indication	MUSCLE SPASTICITY	1	0.98697	0.13927	6.99461	1.00000	0.18450
Indication	MUSCULAR WEAKNESS	1	26.75243	3.76839	189.91986	0.03676	0.18450
Indication	MUSCULOSKELETAL PAIN	1	2.57352	0.36310	18.24038	0.32211	0.18450
Indication	MYOCARDIAL INFARCTION	1	1.67336	0.23611	11.85959	0.45008	0.18450
Indication	MYOCARDIAL ISCHAEMIA	1	3.67361	0.51827	26.03939	0.23840	0.18450
Indication	NAUSEA	24	13.58343	9.18468	20.08884	0.00000	4.42804
Indication	NECK PAIN	1	2.62457	0.37030	18.60225	0.31696	0.18450
Indication	NEOPLASM MALIGNANT	2	2.20031	0.55163	8.77646	0.23080	0.36900
Indication	NEURALGIA	1	0.69161	0.09759	4.90134	1.00000	0.18450
Indication	NEUROPATHY PERIPHERAL	2	1.49845	0.37568	5.97673	0.38559	0.36900
Indication	NIGHT SWEATS	1	15.54189	2.19090	110.25188	0.06238	0.18450
Indication	NOCTURIA	1	14.19042	2.00056	100.65567	0.06811	0.18450
Indication	Nutritional supplementation	1	3.30641	0.46648	23.43605	0.26109	0.18450
Indication	OBSESSIVE-COMPULSIVE DISORDER	1	3.11431	0.43938	22.07413	0.27476	0.18450
Indication	OEDEMA	1	2.54763	0.35944	18.05684	0.32478	0.18450
Indication	OSTEOMYELITIS	1	5.98252	0.84388	42.41204	0.15401	0.18450
Indication	OSTEONECROSIS OF JAW	1	233.12833	32.39129	1677.88360	0.00435	0.18450
Indication	OSTEOPENIA	2	3.06492	0.76836	12.22564	0.13944	0.36900
Indication	OSTEOPOROSIS	1	0.11525	0.01626	0.81670	0.00304	0.18450
Indication	OSTEOPOROSIS PROPHYLAXIS	1	3.30641	0.46648	23.43605	0.26109	0.18450
Indication	OSTEOSARCOMA	1	18.87800	2.66058	133.94759	0.05166	0.18450
Indication	PAIN	68	5.81755	4.65785	7.26598	0.00000	12.54613
Indication	PAIN IN EXTREMITY	5	6.02671	2.51817	14.42362	0.00163	0.92251
Indication	PAIN MANAGEMENT	3	7.10665	2.29857	21.97216	0.00914	0.55351
Indication	PAIN PROPHYLAXIS	1	16.65202	2.34721	118.13576	0.05835	0.18450
Indication	PALPITATIONS	1	8.12788	1.14633	57.62948	0.11583	0.18450
Indication	PANIC ATTACK	1	2.74525	0.38732	19.45777	0.30542	0.18450
Indication	PEMPHIGOID	2	51.17451	12.80013	204.59413	0.00075	0.36900
Indication	PEPTIC ULCER	1	13.26747	1.87056	94.10317	0.07267	0.18450
Indication	PERIODONTITIS	1	65.56734	9.21205	466.67955	0.01520	0.18450
Indication	PERIPHERAL VASCULAR DISORDER	1	12.39416	1.74754	87.90391	0.07758	0.18450
Indication	PHANTOM PAIN	1	45.19103	6.35786	321.21330	0.02195	0.18450
Indication	PLASMA CELL MYELOMA	2	0.24733	0.06201	0.98646	0.03037	0.36900
Indication	PNEUMONIA	1	0.99661	0.14063	7.06296	1.00000	0.18450
Indication	POLLAKIURIA	3	11.24585	3.63677	34.77519	0.00259	0.55351
Indication	POST CHOLECYSTECTOMY SYNDROME	1	1129.77576	148.04696	8621.54310	0.00095	0.18450
Indication	PRODUCT USED FOR UNKNOWN INDICATION	131	1.33537	1.15037	1.55013	0.00042	24.16974
Indication	PROPHYLAXIS	25	4.37459	2.98292	6.41555	0.00000	4.61255
Indication	PROPHYLAXIS AGAINST GASTROINTESTINAL ULCER	3	5.78687	1.87180	17.89079	0.01578	0.55351
Indication	PROPHYLAXIS OF NAUSEA AND VOMITING	3	6.30979	2.04089	19.50783	0.01256	0.55351
Indication	PROSTATE CANCER	188	66.04253	58.81389	74.15961	0.00000	34.68635
Indication	PROSTATE CANCER METASTATIC	131	237.73732	204.47849	276.40576	0.00000	24.16974
Indication	PROSTATE CANCER STAGE IV	119	3044.88345	2546.94363	3640.17291	0.00000	21.95572
Indication	PROSTATIC DISORDER	1	4.55555	0.64265	32.29269	0.19717	0.18450
Indication	PROSTATIC PAIN	1	524.53875	71.49331	3848.48434	0.00197	0.18450
[truncated: 2,361 more rows]
